# Supplementary material for: Multi-Omics Analysis Reveals 1-Propanol-Induced Pentadecanoic Acid Biosynthesis in Yarrowia lipolytica
Source: Biomolecules. 2025 Nov 18;15(11):1618. doi: 10.3390/biom15111618 (PMC12650647; doi:10.3390/biom15111618)
Supplement: Supplementary file 1 [file biomolecules-15-01618-s001.zip]

Archive with 4 entries (4 files):
- Figure S1.pdf
- Figure S2.pdf
- Figure S3.pdf
- Table supplement.xlsx
