# Supplementary material for: Multi-Omics Analysis Reveals 1-Propanol-Induced Pentadecanoic Acid Biosynthesis in Yarrowia lipolytica
Source: Biomolecules. 2025 Nov 18;15(11):1618. doi: 10.3390/biom15111618 (PMC12650647; doi:10.3390/biom15111618)
Supplement: Supplementary file 1 [file biomolecules-15-01618-s001.zip › Table supplement.xlsx]

## Sheet: Table S1
Table S1. Primer for RT-qPCR.
Primer	Prismer sequences (5'-3')	Production (5'-3')	Genbank no.
TPI1-F	TTTCGACAAGGGAGACGGTG	113	XM_505023
TPI1-R	CCTTGTTGATGGTTCGTCGC
ACADSB-F	AGGCTACCGGCTATGCTTTC	102	XM_502873.3
ACADSB-R	TGTAGACCAGGAGTCGAGCA
ALDH6A1-F	GCGAACCGAAATGTACCGTG	245	XM_501343.3
ALDH6A1-R	AGATGAAGTTGACGGTGGGG
ADH2-F	CAAGACCCAGAAAGCCGTCA	120	XM_500127.3
ADH2-R	CACACGCCGGAGTACTTGA
ADH1-F	CCGTGGTCAACTTTGCTGTG	84	XM_066094415.2
ADH1-R	CACACAGAACCAGAGTGCCT
IVD-F	ATGTGGATCACCAACGGTCC	111	XM_503869.3
IVD-R	GTCCATGCCCTTCTCCACAA
BAT2-F	TCCAGGTCGACTACACCGAT	96	XM_505642.1
BAT2-R	AGTGAAGAACAGAGGCGGTG
CAT2-F	GTACCTGTCCACTTCCCAGC	170	XM_500716.2
CAT2-R	CCTCGGTCAGGAAGTATCGC
MCCC2-F	ATGGCCCAACTCTCGAACTG	127	XM_503870.3
MCCC2-R	CTCAGCCATGGACTCGTGTT
POX2-F	ATTGCTATCGGAGACTGCGG	99	XM_503632.3
POX2-R	GAGCATGTTCTGTCGGGGAA
POX3-F	CCAGTTCACAGACGTCCGAA	178	XM_502199.3
POX3-R	AATGGTGAGGAACCGAGCAG

## Sheet: Table S2
Table S2. Summary of the reads generated from transcriptome sequencing.
Sample	Raw reads	Clean reads	Total mapped	Multiple mapped	Uniquely mapped	Q30	GC	CDS Exons	Introns
NC-1	39299012	39275722 (99.94%)	36697245 (93.43%)	1920132 (4.89%)	34777113 (88.54%)	0.9481	0.5438	0.8983	0.0102
NC-2	38429632	38404118 (99.93%)	36829475 (95.95%)	937423 (2.44%)	35892052 (93.45%)	0.9409	0.5491	0.9189	0.0063
NC-3	38299816	38268716 (99.92%)	36659771 (95.80%)	425799 (1.11%)	36233972 (94.69%)	0.9417	0.5508	0.9361	0.0059
ALC-1	39953156	39918270 (99.91%)	38469726 (96.36%)	336268 (0.84%)	38133458 (95.54%)	0.9403	0.55	0.9358	0.0052
ALC-2	38730282	38704624 (99.93%)	37448386 (96.77%)	957159 (2.47%)	36491227 (94.29%)	0.9449	0.5479	0.907	0.0064
ALC-3	43692418	43642182 (99.89%)	42023768 (96.19%)	452613 (1.04%)	41571155 (95.15%)	0.9445	0.5495	0.928	0.0061

## Sheet: Table S3
Table S3. The DEGs Between the NC and ALC groups.
Symbol	NC-1_fpkm	NC-2_fpkm	NC-3_fpkm	ALC-1_fpkm	ALC-2_fpkm	ALC-3_fpkm	log2(fc)	Pvalue	Description	Pathway	GO Component	GO Function	GO Process	UP/DOWN
AAE7 (YALI1_C12941g)	13.891	12.358	21.154	246.654	195.576	273.934	3.91724	8.86229e-41	AOW02574.1 taxid=4952 hypothetical protein YALI1_C12941g [Yarrowia lipolytica]	-	-	GO:0003987//acetate-CoA ligase activity;GO:0004043//L-aminoadipate-semialdehyde dehydrogenase activity;GO:0005524//ATP binding;GO:0008668//(2,3-dihydroxybenzoyl)adenylate synthase activity;GO:0008756//o-succinylbenzoate-CoA ligase activity;GO:0016207//4-coumarate-CoA ligase activity;GO:0016208//AMP binding;GO:0016405//CoA-ligase activity;GO:0030729//acetoacetate-CoA ligase activity;GO:0047473//D-…	GO:0009085//lysine biosynthetic process;GO:0009234//menaquinone biosynthetic process;GO:0009698//phenylpropanoid metabolic process;GO:0010124//phenylacetate catabolic process;GO:0019287//isopentenyl diphosphate biosynthetic process, mevalonate pathway;GO:0019290//siderophore biosynthetic process;GO:0019350//teichoic acid biosynthetic process;GO:0019427//acetyl-CoA biosynthetic process from acetat…	UP
OPT2 (YALI1_A00058g)	15.96	3.527	10.622	0.212	0.218	0.138	-5.72816	3.49129e-24	KAB8279832.1 taxid=4952 OPT oligopeptide transporter protein-domain-containing protein, partial [Yarrowia lipolytica]	-	-	GO:0035673//oligopeptide transmembrane transporter activity	-	DOWN
YALI0F31999g (YALI1_F39620g)	99.453	120.99	153.893	787.082	686.857	910.385	2.67117	2.35673e-23	XP_506117.1 taxid=4952 2-methylisocitrate lyase [Yarrowia lipolytica]	ko01100//Metabolic pathways;ko01110//Biosynthesis of secondary metabolites;ko01200//Carbon metabolism;ko00630//Glyoxylate and dicarboxylate metabolism	GO:0005575//cellular_component;GO:0005622//intracellular anatomical structure;GO:0005737//cytoplasm;GO:0005739//mitochondrion;GO:0005759//mitochondrial matrix;GO:0031974//membrane-enclosed lumen;GO:0043226//organelle;GO:0043227//membrane-bounded organelle;GO:0043229//intracellular organelle;GO:0043231//intracellular membrane-bounded organelle;GO:0043233//organelle lumen;GO:0070013//intracellular …	GO:0003674//molecular_function;GO:0003824//catalytic activity;GO:0004451//isocitrate lyase activity;GO:0008807//carboxyvinyl-carboxyphosphonate phosphorylmutase activity;GO:0016829//lyase activity;GO:0016830//carbon-carbon lyase activity;GO:0016833//oxo-acid-lyase activity;GO:0046421//methylisocitrate lyase activity;GO:0050188//phosphoenolpyruvate mutase activity	GO:0006082//organic acid metabolic process;GO:0006099//tricarboxylic acid cycle;GO:0006520//cellular amino acid metabolic process;GO:0006566//threonine metabolic process;GO:0006567//threonine catabolic process;GO:0006629//lipid metabolic process;GO:0006631//fatty acid metabolic process;GO:0006807//nitrogen compound metabolic process;GO:0008150//biological_process;GO:0008152//metabolic process;GO:…	UP
FMDH (YALI1_E17326g)	51.289	45.373	27.231	3.859	1.197	2.791	-3.98081	3.31032e-22	XP_503936.1 taxid=4952 Formate dehydrogenase [Yarrowia lipolytica]	ko01100//Metabolic pathways;ko01200//Carbon metabolism;ko00630//Glyoxylate and dicarboxylate metabolism;ko00680//Methane metabolism	-	GO:0004617//phosphoglycerate dehydrogenase activity;GO:0016616//oxidoreductase activity, acting on the CH-OH group of donors, NAD or NADP as acceptor;GO:0051287//NAD binding	GO:0006564//L-serine biosynthetic process	DOWN
FRE2 (YALI1_B14544g)	17.723	7.502	21.646	244.631	109.153	331.91	3.8708	3.45229e-21	XP_500736.1 taxid=4952 Ferric/cupric reductase transmembrane component 2 [Yarrowia lipolytica]	-	-	GO:0009055//electron transfer activity;GO:0016002//sulfite reductase activity;GO:0016491//oxidoreductase activity	GO:0006790//sulfur compound metabolic process	UP
sidI (YALI1_B07444g)	4.823	3.492	6.639	39.427	27.899	35.2	2.77739	6.4544e-20	AOW01271.1 taxid=4952 hypothetical protein YALI1_B07444g [Yarrowia lipolytica]	-	-	GO:0003987//acetate-CoA ligase activity;GO:0004043//L-aminoadipate-semialdehyde dehydrogenase activity;GO:0005524//ATP binding;GO:0008668//(2,3-dihydroxybenzoyl)adenylate synthase activity;GO:0008756//o-succinylbenzoate-CoA ligase activity;GO:0016207//4-coumarate-CoA ligase activity;GO:0016208//AMP binding;GO:0016405//CoA-ligase activity;GO:0030729//acetoacetate-CoA ligase activity;GO:0047473//D-…	GO:0009085//lysine biosynthetic process;GO:0009234//menaquinone biosynthetic process;GO:0009698//phenylpropanoid metabolic process;GO:0010124//phenylacetate catabolic process;GO:0019287//isopentenyl diphosphate biosynthetic process, mevalonate pathway;GO:0019290//siderophore biosynthetic process;GO:0019350//teichoic acid biosynthetic process;GO:0019427//acetyl-CoA biosynthetic process from acetat…	UP
ANT1 (YALI1_E03623g)	30.328	36.638	59.627	265.65	237.814	287.258	2.64297	2.91901e-19	AOW04877.1 taxid=4952 hypothetical protein YALI1_E03623g [Yarrowia lipolytica]	-	GO:0005575//cellular_component;GO:0005622//intracellular anatomical structure;GO:0005737//cytoplasm;GO:0005739//mitochondrion;GO:0005740//mitochondrial envelope;GO:0005743//mitochondrial inner membrane;GO:0005777//peroxisome;GO:0005778//peroxisomal membrane;GO:0005779//integral component of peroxisomal membrane;GO:0016020//membrane;GO:0016021//integral component of membrane;GO:0019866//organelle …	GO:0000295//adenine nucleotide transmembrane transporter activity;GO:0003674//molecular_function;GO:0005215//transporter activity;GO:0015215//nucleotide transmembrane transporter activity;GO:0015216//purine nucleotide transmembrane transporter activity;GO:0015605//organophosphate ester transmembrane transporter activity;GO:0015932//nucleobase-containing compound transmembrane transporter activity…	GO:0006082//organic acid metabolic process;GO:0006629//lipid metabolic process;GO:0006631//fatty acid metabolic process;GO:0006635//fatty acid beta-oxidation;GO:0006810//transport;GO:0006811//ion transport;GO:0006820//anion transport;GO:0006839//mitochondrial transport;GO:0006862//nucleotide transport;GO:0006996//organelle organization;GO:0007031//peroxisome organization;GO:0008150//biological_pr…	UP
mcsA (YALI1_E01019g)	213.867	180.501	373.356	1876.75	1354.61	2028.31	2.77631	1.0121e-18	XP_503380.1 taxid=4952 2-methylcitrate synthase [Yarrowia lipolytica]	ko01100//Metabolic pathways;ko01110//Biosynthesis of secondary metabolites;ko01200//Carbon metabolism;ko01230//Biosynthesis of amino acids;ko00630//Glyoxylate and dicarboxylate metabolism;ko01210//2-Oxocarboxylic acid metabolism;ko00020//Citrate cycle (TCA cycle)	GO:0005575//cellular_component;GO:0005622//intracellular anatomical structure;GO:0005737//cytoplasm;GO:0005739//mitochondrion;GO:0005759//mitochondrial matrix;GO:0031974//membrane-enclosed lumen;GO:0043226//organelle;GO:0043227//membrane-bounded organelle;GO:0043229//intracellular organelle;GO:0043231//intracellular membrane-bounded organelle;GO:0043233//organelle lumen;GO:0070013//intracellular …	GO:0003674//molecular_function;GO:0003824//catalytic activity;GO:0004108//citrate (Si)-synthase activity;GO:0016740//transferase activity;GO:0016746//acyltransferase activity;GO:0036440//citrate synthase activity;GO:0046912//acyltransferase, acyl groups converted into alkyl on transfer;GO:0050440//2-methylcitrate synthase activity	GO:0006082//organic acid metabolic process;GO:0006091//generation of precursor metabolites and energy;GO:0006099//tricarboxylic acid cycle;GO:0006101//citrate metabolic process;GO:0006629//lipid metabolic process;GO:0006631//fatty acid metabolic process;GO:0006725//cellular aromatic compound metabolic process;GO:0008150//biological_process;GO:0008152//metabolic process;GO:0009056//catabolic proce…	UP
PDH1 (YALI1_F03803g)	340.889	363.386	612.171	2755.82	1944.2	2940.27	2.53698	3.31929e-17	XP_504908.1 taxid=4952 2-methylcitrate dehydratase [Yarrowia lipolytica]	ko01100//Metabolic pathways;ko00640//Propanoate metabolism	GO:0005575//cellular_component;GO:0005622//intracellular anatomical structure;GO:0005737//cytoplasm;GO:0005739//mitochondrion;GO:0005740//mitochondrial envelope;GO:0005741//mitochondrial outer membrane;GO:0016020//membrane;GO:0019867//outer membrane;GO:0031090//organelle membrane;GO:0031966//mitochondrial membrane;GO:0031967//organelle envelope;GO:0031968//organelle outer membrane;GO:0031975//env…	GO:0003674//molecular_function;GO:0003824//catalytic activity;GO:0005488//binding;GO:0016829//lyase activity;GO:0016835//carbon-oxygen lyase activity;GO:0016836//hydro-lyase activity;GO:0047547//2-methylcitrate dehydratase activity;GO:0051536//iron-sulfur cluster binding;GO:0051537//2 iron, 2 sulfur cluster binding;GO:0051540//metal cluster binding	GO:0006082//organic acid metabolic process;GO:0006629//lipid metabolic process;GO:0006631//fatty acid metabolic process;GO:0008150//biological_process;GO:0008152//metabolic process;GO:0009056//catabolic process;GO:0009062//fatty acid catabolic process;GO:0009987//cellular process;GO:0016042//lipid catabolic process;GO:0016054//organic acid catabolic process;GO:0016999//antibiotic metabolic proces…	UP
cnsO (YALI1_E24318g)	4.677	7.487	6.858	0.321	0.11	0.049	-5.30849	1.50589e-16	XP_504188.1 taxid=4952 Putative transporter [Yarrowia lipolytica]	-	GO:0005886//plasma membrane;GO:0016020//membrane	GO:0015295//solute:proton symporter activity;GO:0022857//transmembrane transporter activity;GO:0042910//xenobiotic transmembrane transporter activity;GO:0051119//sugar transmembrane transporter activity;GO:1901241//4-hydroxyphenylacetate transmembrane transporter activity	GO:0006810//transport;GO:0008643//carbohydrate transport;GO:0042908//xenobiotic transport;GO:0055085//transmembrane transport;GO:1900754//4-hydroxyphenylacetate transport	DOWN
Asp-Eoc51 (YALI1_D29626g)	13.374	14.362	13.197	65.688	49.149	80.295	2.25311	7.44578e-16	CAG81371.1 taxid=4952 YALI0D22957p [Yarrowia lipolytica CLIB122]	-	-	-	-	UP
ADK2 (YALI1_F33951g)	24.756	32.702	39.356	155.437	125.109	177.238	2.24138	2.47893e-15	XP_505911.1 taxid=4952 GTP:AMP phosphotransferase [Yarrowia lipolytica]	ko01110//Biosynthesis of secondary metabolites;ko01240//Biosynthesis of cofactors;ko00230//Purine metabolism;ko01232//Nucleotide metabolism	GO:0005575//cellular_component;GO:0005622//intracellular anatomical structure;GO:0005737//cytoplasm;GO:0005739//mitochondrion;GO:0005740//mitochondrial envelope;GO:0005743//mitochondrial inner membrane;GO:0005758//mitochondrial intermembrane space;GO:0005759//mitochondrial matrix;GO:0016020//membrane;GO:0019866//organelle inner membrane;GO:0031090//organelle membrane;GO:0031966//mitochondrial mem…	GO:0000166//nucleotide binding;GO:0001882//nucleoside binding;GO:0001883//purine nucleoside binding;GO:0003674//molecular_function;GO:0003677//DNA binding;GO:0003824//catalytic activity;GO:0004017//adenylate kinase activity;GO:0004385//guanylate kinase activity;GO:0005488//binding;GO:0005515//protein binding;GO:0005524//ATP binding;GO:0005525//GTP binding;GO:0016301//kinase activity;GO:0016740//t…	GO:0001889//liver development;GO:0006015//5-phosphoribose 1-diphosphate biosynthetic process;GO:0006139//nucleobase-containing compound metabolic process;GO:0006163//purine nucleotide metabolic process;GO:0006164//purine nucleotide biosynthetic process;GO:0006172//ADP biosynthetic process;GO:0006213//pyrimidine nucleoside metabolic process;GO:0006220//pyrimidine nucleotide metabolic process;GO:00…	UP
YAT1 (YALI1_F28064g)	23.388	12.943	14.706	78.15	65.571	88.359	2.18501	2.91859e-14	XP_505698.1 taxid=4952 Putative mitochondrial carnitine O-acetyltransferase [Yarrowia lipolytica]	ko04146//Peroxisome	GO:0005575//cellular_component;GO:0005622//intracellular anatomical structure;GO:0005737//cytoplasm;GO:0005739//mitochondrion;GO:0005740//mitochondrial envelope;GO:0005743//mitochondrial inner membrane;GO:0016020//membrane;GO:0019866//organelle inner membrane;GO:0031090//organelle membrane;GO:0031966//mitochondrial membrane;GO:0031967//organelle envelope;GO:0031975//envelope;GO:0043226//organelle…	GO:0003674//molecular_function;GO:0003824//catalytic activity;GO:0004092//carnitine O-acetyltransferase activity;GO:0008374//O-acyltransferase activity;GO:0016406//carnitine O-acyltransferase activity;GO:0016407//acetyltransferase activity;GO:0016413//O-acetyltransferase activity;GO:0016740//transferase activity;GO:0016746//acyltransferase activity;GO:0016747//acyltransferase activity, transferri…	GO:0006066//alcohol metabolic process;GO:0006082//organic acid metabolic process;GO:0006575//cellular modified amino acid metabolic process;GO:0006577//amino-acid betaine metabolic process;GO:0006629//lipid metabolic process;GO:0006631//fatty acid metabolic process;GO:0006807//nitrogen compound metabolic process;GO:0006810//transport;GO:0008150//biological_process;GO:0008152//metabolic process;GO…	UP
JEN1 (YALI1_B25506g)	25.661	5.372	9.347	1.267	0.729	0.416	-4.06534	8.05506e-14	XP_501098.1 taxid=4952 Carboxylic acid transporter protein [Yarrowia lipolytica]	-	GO:0005886//plasma membrane;GO:0016020//membrane	GO:0008028//monocarboxylic acid transmembrane transporter activity;GO:0015112//nitrate transmembrane transporter activity;GO:0015113//nitrite transmembrane transporter activity;GO:0015295//solute:proton symporter activity;GO:0015297//antiporter activity;GO:0019531//oxalate transmembrane transporter activity;GO:0022857//transmembrane transporter activity;GO:0042910//xenobiotic transmembrane transp…	GO:0006810//transport;GO:0006855//xenobiotic transmembrane transport;GO:0008643//carbohydrate transport;GO:0015706//nitrate transport;GO:0015707//nitrite transport;GO:0015718//monocarboxylic acid transport;GO:0015724//formate transport;GO:0019532//oxalate transport;GO:0042908//xenobiotic transport;GO:0055085//transmembrane transport	DOWN
ecdD (YALI1_C08523g)	51.992	42.325	131.16	2.187	0.588	0.523	-6.09525	1.01667e-13	XP_501516.1 taxid=4952 High-affinity glucose transporter SNF3 [Yarrowia lipolytica]	ko04113//Meiosis - yeast	GO:0005886//plasma membrane;GO:0016020//membrane	GO:0008028//monocarboxylic acid transmembrane transporter activity;GO:0015295//solute:proton symporter activity;GO:0022857//transmembrane transporter activity;GO:0042910//xenobiotic transmembrane transporter activity;GO:0051119//sugar transmembrane transporter activity	GO:0006810//transport;GO:0006817//phosphate ion transport;GO:0008643//carbohydrate transport;GO:0015718//monocarboxylic acid transport;GO:0042908//xenobiotic transport;GO:0055085//transmembrane transport	DOWN
SPAC1327.01c (YALI1_C21448g)	19.695	12.074	13.912	71.48	47.237	77.357	2.10173	7.28012e-13	XP_501858.1 taxid=4952 Putative transcriptional regulatory protein [Yarrowia lipolytica]	-	-	GO:0000981//DNA-binding transcription factor activity, RNA polymerase II-specific;GO:0003677//DNA binding;GO:0008270//zinc ion binding	GO:0006351//transcription, DNA-templated;GO:0006355//regulation of transcription, DNA-templated	UP
cnsO (YALI1_A09064g)	59.074	15.71	38.392	4.683	2.009	4.933	-3.28327	1.35282e-12	XP_499900.1 taxid=4952 Putative transporter [Yarrowia lipolytica]	-	GO:0016020//membrane	GO:0022857//transmembrane transporter activity;GO:0042910//xenobiotic transmembrane transporter activity;GO:1901241//4-hydroxyphenylacetate transmembrane transporter activity	GO:0042908//xenobiotic transport;GO:0055085//transmembrane transport;GO:1900754//4-hydroxyphenylacetate transport	DOWN
HMGCL (YALI1_B29483g)	56.366	50.254	86.689	286.579	205.494	295.367	2.02626	2.58362e-12	XP_501226.1 taxid=4952 Hydroxymethylglutaryl-CoA lyase [Yarrowia lipolytica]	ko01100//Metabolic pathways;ko04146//Peroxisome;ko00280//Valine, leucine and isoleucine degradation;ko00650//Butanoate metabolism	GO:0005575//cellular_component;GO:0005622//intracellular anatomical structure;GO:0005737//cytoplasm;GO:0005739//mitochondrion;GO:0005759//mitochondrial matrix;GO:0005777//peroxisome;GO:0005829//cytosol;GO:0031974//membrane-enclosed lumen;GO:0042579//microbody;GO:0043226//organelle;GO:0043227//membrane-bounded organelle;GO:0043229//intracellular organelle;GO:0043231//intracellular membrane-bounded…	GO:0003674//molecular_function;GO:0003824//catalytic activity;GO:0003852//2-isopropylmalate synthase activity;GO:0004410//homocitrate synthase activity;GO:0004419//hydroxymethylglutaryl-CoA lyase activity;GO:0004736//pyruvate carboxylase activity;GO:0005488//binding;GO:0005524//ATP binding;GO:0008701//4-hydroxy-2-oxovalerate aldolase activity;GO:0008948//oxaloacetate decarboxylase activity;GO:001…	GO:0006082//organic acid metabolic process;GO:0006090//pyruvate metabolic process;GO:0006091//generation of precursor metabolites and energy;GO:0006094//gluconeogenesis;GO:0006520//cellular amino acid metabolic process;GO:0006551//leucine metabolic process;GO:0006807//nitrogen compound metabolic process;GO:0006814//sodium ion transport;GO:0008150//biological_process;GO:0008152//metabolic process;…	UP
CTT1 (YALI1_E40671g)	317.797	562.857	522.034	112.85	56.859	100.167	-2.37783	1.1175e-11	XP_504765.1 taxid=4952 Catalase T [Yarrowia lipolytica]	ko01100//Metabolic pathways;ko01110//Biosynthesis of secondary metabolites;ko01200//Carbon metabolism;ko04011//MAPK signaling pathway - yeast;ko04146//Peroxisome;ko00630//Glyoxylate and dicarboxylate metabolism;ko04213//Longevity regulating pathway - multiple species;ko00380//Tryptophan metabolism	-	GO:0004096//catalase activity;GO:0020037//heme binding	-	DOWN
oxct1 (YALI1_F34029g)	34.771	20.259	51.669	170.768	133.97	186.967	2.20425	1.22687e-11	XP_505914.1 taxid=4952 Putative succinyl-CoA:3-ketoacid coenzyme A transferase [Yarrowia lipolytica]	ko01100//Metabolic pathways;ko00280//Valine, leucine and isoleucine degradation;ko00650//Butanoate metabolism	GO:0005575//cellular_component;GO:0005622//intracellular anatomical structure;GO:0005634//nucleus;GO:0005654//nucleoplasm;GO:0005737//cytoplasm;GO:0005739//mitochondrion;GO:0005759//mitochondrial matrix;GO:0031974//membrane-enclosed lumen;GO:0031981//nuclear lumen;GO:0043226//organelle;GO:0043227//membrane-bounded organelle;GO:0043229//intracellular organelle;GO:0043231//intracellular membrane-bo…	GO:0003674//molecular_function;GO:0003824//catalytic activity;GO:0005488//binding;GO:0005515//protein binding;GO:0008260//3-oxoacid CoA-transferase activity;GO:0008410//CoA-transferase activity;GO:0015451//decarboxylation-driven active transmembrane transporter activity;GO:0016740//transferase activity;GO:0016782//transferase activity, transferring sulphur-containing groups;GO:0042802//identical …	GO:0002791//regulation of peptide secretion;GO:0002793//positive regulation of peptide secretion;GO:0006091//generation of precursor metabolites and energy;GO:0006810//transport;GO:0006950//response to stress;GO:0007275//multicellular organism development;GO:0007399//nervous system development;GO:0007417//central nervous system development;GO:0007420//brain development;GO:0007507//heart developme…	UP
UGA4 (YALI1_E08575g)	65.199	50.176	12.58	3.018	6.978	3.353	-3.26083	1.33926e-11	XP_503657.1 taxid=4952 GABA-specific permease [Yarrowia lipolytica]	-	GO:0016020//membrane	GO:0022857//transmembrane transporter activity	GO:0055085//transmembrane transport	DOWN
ACADSB (YALI1_D19252g)	174.369	167.268	278.237	771.167	625.864	837.484	1.84991	2.93361e-11	XP_502873.1 taxid=4952 Short/branched chain specific acyl-CoA dehydrogenase [Yarrowia lipolytica]	ko01100//Metabolic pathways;ko01110//Biosynthesis of secondary metabolites;ko00280//Valine, leucine and isoleucine degradation;ko01212//Fatty acid metabolism;ko00071//Fatty acid degradation	-	GO:0016491//oxidoreductase activity;GO:0016627//oxidoreductase activity, acting on the CH-CH group of donors;GO:0018515//pimeloyl-CoA dehydrogenase activity;GO:0050660//flavin adenine dinucleotide binding	GO:0006790//sulfur compound metabolic process	UP
UGA4 (YALI1_A20528g)	13.734	14.092	13.093	44.667	37.191	54.577	1.73737	3.76443e-11	AOW00890.1 taxid=4952 hypothetical protein YALI1_A20528g [Yarrowia lipolytica]	-	GO:0016020//membrane	GO:0015171//amino acid transmembrane transporter activity;GO:0022857//transmembrane transporter activity	GO:0006865//amino acid transport;GO:0055085//transmembrane transport	UP
PAT1 (YALI1_E13899g)	74.385	63.53	116.529	314.27	268.313	338.84	1.85652	5.26813e-11	XP_503808.1 taxid=4952 Acetyl-CoA acetyltransferase [Yarrowia lipolytica]	ko01100//Metabolic pathways;ko01110//Biosynthesis of secondary metabolites;ko01200//Carbon metabolism;ko00620//Pyruvate metabolism;ko00630//Glyoxylate and dicarboxylate metabolism;ko00380//Tryptophan metabolism;ko00280//Valine, leucine and isoleucine degradation;ko01212//Fatty acid metabolism;ko00071//Fatty acid degradation;ko00310//Lysine degradation;ko00900//Terpenoid backbone biosynthesis;ko00…	GO:0005575//cellular_component;GO:0005622//intracellular anatomical structure;GO:0005737//cytoplasm;GO:0005739//mitochondrion;GO:0005759//mitochondrial matrix;GO:0005777//peroxisome;GO:0031974//membrane-enclosed lumen;GO:0042579//microbody;GO:0043226//organelle;GO:0043227//membrane-bounded organelle;GO:0043229//intracellular organelle;GO:0043231//intracellular membrane-bounded organelle;GO:004323…	GO:0003674//molecular_function;GO:0003824//catalytic activity;GO:0003985//acetyl-CoA C-acetyltransferase activity;GO:0003988//acetyl-CoA C-acyltransferase activity;GO:0004315//3-oxoacyl-[acyl-carrier-protein] synthase activity;GO:0005488//binding;GO:0005515//protein binding;GO:0016407//acetyltransferase activity;GO:0016408//C-acyltransferase activity;GO:0016453//C-acetyltransferase activity;GO:00…	GO:0001655//urogenital system development;GO:0001656//metanephros development;GO:0001822//kidney development;GO:0001889//liver development;GO:0006082//organic acid metabolic process;GO:0006084//acetyl-CoA metabolic process;GO:0006085//acetyl-CoA biosynthetic process;GO:0006090//pyruvate metabolic process;GO:0006091//generation of precursor metabolites and energy;GO:0006139//nucleobase-containing …	UP
fabG (YALI1_F37498g)	392.537	508.178	542.229	1586.78	1294.87	1400.86	1.56944	6.64937e-11	CAG78842.1 taxid=4952 YALI0F29975p [Yarrowia lipolytica CLIB122]	ko01100//Metabolic pathways;ko01110//Biosynthesis of secondary metabolites;ko01240//Biosynthesis of cofactors;ko01212//Fatty acid metabolism;ko00061//Fatty acid biosynthesis;ko00780//Biotin metabolism	GO:0005737//cytoplasm	GO:0003824//catalytic activity;GO:0003858//3-hydroxybutyrate dehydrogenase activity;GO:0003978//UDP-glucose 4-epimerase activity;GO:0004316//3-oxoacyl-[acyl-carrier-protein] reductase (NADPH) activity;GO:0004757//sepiapterin reductase activity;GO:0008667//2,3-dihydro-2,3-dihydroxybenzoate dehydrogenase activity;GO:0016491//oxidoreductase activity;GO:0016628//oxidoreductase activity, acting on the…	GO:0000272//polysaccharide catabolic process;GO:0005975//carbohydrate metabolic process;GO:0006012//galactose metabolic process;GO:0006631//fatty acid metabolic process;GO:0006633//fatty acid biosynthetic process;GO:0006729//tetrahydrobiopterin biosynthetic process;GO:0019290//siderophore biosynthetic process;GO:0042619//poly-hydroxybutyrate biosynthetic process;GO:0045150//acetoin catabolic proc…	UP
ACH1 (YALI1_E36437g)	528.08	370.217	314.176	1240.77	1226.17	1324.73	1.64488	9.64671e-11	Q6C3Z9.1 taxid=284591 RecName: Full=Acetyl-CoA hydrolase; AltName: Full=Acetyl-CoA deacylase; Short=Acetyl-CoA acylase [Yarrowia lipolytica CLIB122]	ko01100//Metabolic pathways;ko00620//Pyruvate metabolism	GO:0005575//cellular_component;GO:0005622//intracellular anatomical structure;GO:0005737//cytoplasm;GO:0005739//mitochondrion;GO:0005829//cytosol;GO:0043226//organelle;GO:0043227//membrane-bounded organelle;GO:0043229//intracellular organelle;GO:0043231//intracellular membrane-bounded organelle	GO:0003674//molecular_function;GO:0003824//catalytic activity;GO:0003986//acetyl-CoA hydrolase activity;GO:0008410//CoA-transferase activity;GO:0008775//acetate CoA-transferase activity;GO:0016289//CoA hydrolase activity;GO:0016740//transferase activity;GO:0016782//transferase activity, transferring sulphur-containing groups;GO:0016787//hydrolase activity;GO:0016788//hydrolase activity, acting on…	GO:0006082//organic acid metabolic process;GO:0006083//acetate metabolic process;GO:0006084//acetyl-CoA metabolic process;GO:0006139//nucleobase-containing compound metabolic process;GO:0006163//purine nucleotide metabolic process;GO:0006629//lipid metabolic process;GO:0006631//fatty acid metabolic process;GO:0006633//fatty acid biosynthetic process;GO:0006637//acyl-CoA metabolic process;GO:00067…	UP
SPBC460.04c (YALI1_A12437g)	215.075	284.964	210.324	596.062	738.598	651.012	1.483	3.34329e-10	XP_500006.1 taxid=4952 Putative alpha-ketoglutarate-dependent sulfonate dioxygenase [Yarrowia lipolytica]	-	GO:0005575//cellular_component;GO:0005622//intracellular anatomical structure;GO:0005737//cytoplasm	GO:0000907//sulfonate dioxygenase activity;GO:0000908//taurine dioxygenase activity;GO:0003674//molecular_function;GO:0003824//catalytic activity;GO:0005488//binding;GO:0005506//iron ion binding;GO:0008336//gamma-butyrobetaine dioxygenase activity;GO:0016491//oxidoreductase activity;GO:0016705//oxidoreductase activity, acting on paired donors, with incorporation or reduction of molecular oxygen;G…	GO:0006082//organic acid metabolic process;GO:0006790//sulfur compound metabolic process;GO:0008150//biological_process;GO:0008152//metabolic process;GO:0009056//catabolic process;GO:0009987//cellular process;GO:0016054//organic acid catabolic process;GO:0019694//alkanesulfonate metabolic process;GO:0044237//cellular metabolic process;GO:0044248//cellular catabolic process;GO:0044273//sulfur comp…	UP
araE (YALI1_F24031g)	29.543	12.511	33.121	5.536	3.095	4.57	-2.50961	4.11304e-10	XP_505562.1 taxid=4952 Arabinose-proton symporter [Yarrowia lipolytica]	-	GO:0005634//nucleus;GO:0005886//plasma membrane;GO:0016020//membrane	GO:0003713//transcription coactivator activity;GO:0008028//monocarboxylic acid transmembrane transporter activity;GO:0015295//solute:proton symporter activity;GO:0016922//nuclear receptor binding;GO:0022857//transmembrane transporter activity;GO:0042910//xenobiotic transmembrane transporter activity;GO:0051119//sugar transmembrane transporter activity	GO:0006355//regulation of transcription, DNA-templated;GO:0006810//transport;GO:0006817//phosphate ion transport;GO:0008643//carbohydrate transport;GO:0015718//monocarboxylic acid transport;GO:0042908//xenobiotic transport;GO:0055085//transmembrane transport	DOWN
LIH1 (YALI1_A21372g)	16.666	32.129	59.154	5.453	4.861	6.442	-2.6876	5.44889e-10	XP_500282.1 taxid=4952 Putative lipase [Yarrowia lipolytica]	-	-	GO:0016787//hydrolase activity	GO:0006629//lipid metabolic process;GO:0016042//lipid catabolic process	DOWN
ARMGADRAFT_1018437 (YALI1_D05244g)	40.607	47.546	53.075	8.87	16.057	10.565	-1.99246	6.47409e-10	CAG80581.1 taxid=4952 YALI0D04180p [Yarrowia lipolytica CLIB122]	-	GO:0005737//cytoplasm	GO:0003858//3-hydroxybutyrate dehydrogenase activity;GO:0004316//3-oxoacyl-[acyl-carrier-protein] reductase (NADPH) activity;GO:0004757//sepiapterin reductase activity;GO:0008667//2,3-dihydro-2,3-dihydroxybenzoate dehydrogenase activity;GO:0016491//oxidoreductase activity;GO:0016630//protochlorophyllide reductase activity;GO:0018454//acetoacetyl-CoA reductase activity;GO:0019152//acetoin dehydrog…	GO:0006633//fatty acid biosynthetic process;GO:0006729//tetrahydrobiopterin biosynthetic process;GO:0015995//chlorophyll biosynthetic process;GO:0019290//siderophore biosynthetic process;GO:0042619//poly-hydroxybutyrate biosynthetic process;GO:0045150//acetoin catabolic process	DOWN
4CL1 (YALI1_B10231g)	67.732	87.609	58.736	173.967	237.028	194.392	1.49973	1.47653e-09	CAG82851.1 taxid=4952 YALI0B07755p [Yarrowia lipolytica CLIB122]	ko01100//Metabolic pathways;ko01110//Biosynthesis of secondary metabolites;ko00130//Ubiquinone and other terpenoid-quinone biosynthesis	-	GO:0003987//acetate-CoA ligase activity;GO:0005524//ATP binding;GO:0008668//(2,3-dihydroxybenzoyl)adenylate synthase activity;GO:0008756//o-succinylbenzoate-CoA ligase activity;GO:0016208//AMP binding;GO:0016405//CoA-ligase activity;GO:0030729//acetoacetate-CoA ligase activity;GO:0047473//D-alanine [D-alanyl carrier protein] ligase activity;GO:0050218//propionate-CoA ligase activity	GO:0009234//menaquinone biosynthetic process;GO:0019287//isopentenyl diphosphate biosynthetic process, mevalonate pathway;GO:0019290//siderophore biosynthetic process;GO:0019350//teichoic acid biosynthetic process;GO:0019427//acetyl-CoA biosynthetic process from acetate;GO:0019629//propionate catabolic process, 2-methylcitrate cycle	UP
CYP52A3-A (YALI1_E30815g)	9.344	13.911	27.081	3.435	1.633	2.761	-2.68469	1.52552e-09	XP_504406.1 taxid=4952 Cytochrome P450 52A3-A [Yarrowia lipolytica]	-	-	GO:0004497//monooxygenase activity;GO:0005506//iron ion binding;GO:0016705//oxidoreductase activity, acting on paired donors, with incorporation or reduction of molecular oxygen;GO:0020037//heme binding	GO:0046148//pigment biosynthetic process	DOWN
GRP2 (YALI1_F32287g)	65.467	181.482	87.978	16.903	30.857	16.533	-2.38111	1.56501e-09	AOW07666.1 taxid=4952 hypothetical protein YALI1_F32287g [Yarrowia lipolytica]	ko01100//Metabolic pathways;ko04011//MAPK signaling pathway - yeast;ko00620//Pyruvate metabolism;ko00640//Propanoate metabolism	GO:0005737//cytoplasm	GO:0003824//catalytic activity;GO:0003854//3-beta-hydroxy-delta5-steroid dehydrogenase activity;GO:0003978//UDP-glucose 4-epimerase activity;GO:0004043//L-aminoadipate-semialdehyde dehydrogenase activity;GO:0004316//3-oxoacyl-[acyl-carrier-protein] reductase (NADPH) activity;GO:0008667//2,3-dihydro-2,3-dihydroxybenzoate dehydrogenase activity;GO:0008712//ADP-glyceromanno-heptose 6-epimerase activ…	GO:0005975//carbohydrate metabolic process;GO:0006012//galactose metabolic process;GO:0006633//fatty acid biosynthetic process;GO:0006694//steroid biosynthetic process;GO:0008152//metabolic process;GO:0009085//lysine biosynthetic process;GO:0009243//O antigen biosynthetic process;GO:0009244//lipopolysaccharide core region biosynthetic process;GO:0019290//siderophore biosynthetic process;GO:004261…	DOWN
YBR096W (YALI1_D00973g)	8.84	12.466	16.51	50.386	36.505	61.932	1.97653	1.95109e-09	CAG80448.1 taxid=4952 YALI0D00913p [Yarrowia lipolytica CLIB122]	-	-	GO:0047617//acyl-CoA hydrolase activity	-	UP
FDH1 (YALI1_E19036g)	0.466	0.231	0.455	4.15	2.842	6.447	3.54421	2.35175e-09	AOW05472.1 taxid=4952 hypothetical protein YALI1_E19036g [Yarrowia lipolytica]	ko01100//Metabolic pathways;ko01200//Carbon metabolism;ko00630//Glyoxylate and dicarboxylate metabolism;ko00680//Methane metabolism	-	GO:0004617//phosphoglycerate dehydrogenase activity;GO:0016616//oxidoreductase activity, acting on the CH-OH group of donors, NAD or NADP as acceptor;GO:0051287//NAD binding	GO:0006564//L-serine biosynthetic process	UP
SPAC1002.16c (YALI1_D12723g)	20.411	4.06	8.48	1.543	0.273	1.068	-3.51418	2.59667e-09	XP_502642.1 taxid=4952 Putative transporter [Yarrowia lipolytica]	-	GO:0005886//plasma membrane;GO:0016020//membrane	GO:0008028//monocarboxylic acid transmembrane transporter activity;GO:0015112//nitrate transmembrane transporter activity;GO:0015113//nitrite transmembrane transporter activity;GO:0022857//transmembrane transporter activity;GO:0042302//structural constituent of cuticle;GO:0042910//xenobiotic transmembrane transporter activity;GO:1901241//4-hydroxyphenylacetate transmembrane transporter activity	GO:0015706//nitrate transport;GO:0015707//nitrite transport;GO:0015718//monocarboxylic acid transport;GO:0042908//xenobiotic transport;GO:0055085//transmembrane transport;GO:1900754//4-hydroxyphenylacetate transport	DOWN
cdc25 (YALI1_C08600g)	16.842	22.245	24.234	69.679	50.585	78.577	1.65086	2.75552e-09	CAG81821.2 taxid=4952 YALI0C06460p [Yarrowia lipolytica CLIB122]	ko04111//Cell cycle - yeast;ko04011//MAPK signaling pathway - yeast	GO:0005575//cellular_component;GO:0005622//intracellular anatomical structure;GO:0005634//nucleus;GO:0005737//cytoplasm;GO:0043226//organelle;GO:0043227//membrane-bounded organelle;GO:0043229//intracellular organelle;GO:0043231//intracellular membrane-bounded organelle	GO:0003674//molecular_function;GO:0003824//catalytic activity;GO:0004721//phosphoprotein phosphatase activity;GO:0004725//protein tyrosine phosphatase activity;GO:0016787//hydrolase activity;GO:0016788//hydrolase activity, acting on ester bonds;GO:0016791//phosphatase activity;GO:0042578//phosphoric ester hydrolase activity;GO:0140096//catalytic activity, acting on a protein	GO:0000075//cell cycle checkpoint signaling;GO:0000076//DNA replication checkpoint signaling;GO:0000077//DNA damage checkpoint signaling;GO:0000079//regulation of cyclin-dependent protein serine/threonine kinase activity;GO:0000086//G2/M transition of mitotic cell cycle;GO:0000278//mitotic cell cycle;GO:0001932//regulation of protein phosphorylation;GO:0006275//regulation of DNA replication;GO:00…	UP
CYP52A12 (YALI1_E27649g)	39.55	13.018	28.48	6.847	3.974	4.199	-2.43189	3.65376e-09	XP_504311.1 taxid=4952 Cytochrome P450 52A12 [Yarrowia lipolytica]	-	-	GO:0004497//monooxygenase activity;GO:0005506//iron ion binding;GO:0016705//oxidoreductase activity, acting on paired donors, with incorporation or reduction of molecular oxygen;GO:0020037//heme binding	GO:0046148//pigment biosynthetic process	DOWN
yrpB (YALI1_B13483g)	35.52	76.591	51.111	177.226	164.406	203.302	1.73925	3.79375e-09	XP_500700.1 taxid=4952 Putative nitronate monooxygenase [Yarrowia lipolytica]	ko01100//Metabolic pathways;ko00910//Nitrogen metabolism	-	GO:0016740//transferase activity;GO:0016833//oxo-acid-lyase activity;GO:0017150//tRNA dihydrouridine synthase activity;GO:0018580//nitronate monooxygenase activity;GO:0050660//flavin adenine dinucleotide binding	GO:0000105//histidine biosynthetic process;GO:0008033//tRNA processing	UP
CNDP2 (YALI1_B12633g)	3.823	5.741	5.949	16.433	15.342	16.639	1.64195	3.95705e-09	AOW01460.1 taxid=4952 hypothetical protein YALI1_B12633g [Yarrowia lipolytica]	ko01100//Metabolic pathways;ko00480//Glutathione metabolism	-	GO:0004151//dihydroorotase activity;GO:0008270//zinc ion binding;GO:0008777//acetylornithine deacetylase activity;GO:0009014//succinyl-diaminopimelate desuccinylase activity;GO:0016787//hydrolase activity;GO:0016805//dipeptidase activity;GO:0046872//metal ion binding	GO:0006221//pyrimidine nucleotide biosynthetic process;GO:0006526//arginine biosynthetic process;GO:0006592//ornithine biosynthetic process;GO:0009089//lysine biosynthetic process via diaminopimelate	UP
PRB1 (YALI1_A06099g)	74.491	65.394	53.014	21.628	22.338	18.081	-1.63641	4.23047e-09	XP_499806.1 taxid=4952 Cerevisin [Yarrowia lipolytica]	ko04138//Autophagy - yeast	-	GO:0008236//serine-type peptidase activity	GO:0006508//proteolysis;GO:0009306//protein secretion	DOWN
DDO (YALI1_E24618g)	84.543	129.478	101.307	269.388	282.834	296.879	1.42908	6.08538e-09	XP_504200.2 taxid=4952 D-amino-acid oxidase [Yarrowia lipolytica]	ko01100//Metabolic pathways;ko01110//Biosynthesis of secondary metabolites;ko04146//Peroxisome;ko00330//Arginine and proline metabolism;ko00260//Glycine, serine and threonine metabolism;ko00470//D-Amino acid metabolism;ko00311//Penicillin and cephalosporin biosynthesis	GO:0009331//glycerol-3-phosphate dehydrogenase complex	GO:0003824//catalytic activity;GO:0004148//dihydrolipoyl dehydrogenase activity;GO:0004368//glycerol-3-phosphate dehydrogenase (quinone) activity;GO:0008168//methyltransferase activity;GO:0008677//2-dehydropantoate 2-reductase activity;GO:0008681//2-octaprenyl-6-methoxyphenol hydroxylase activity;GO:0016166//phytoene dehydrogenase activity;GO:0016491//oxidoreductase activity;GO:0016616//oxidoredu…	GO:0000271//polysaccharide biosynthetic process;GO:0006071//glycerol metabolic process;GO:0006631//fatty acid metabolic process;GO:0006744//ubiquinone biosynthetic process;GO:0009228//thiamine biosynthetic process;GO:0015940//pantothenate biosynthetic process;GO:0016117//carotenoid biosynthetic process;GO:0046168//glycerol-3-phosphate catabolic process	UP
SFC1 (YALI1_E41148g)	307.524	332.88	401.738	968.705	787.148	1086.12	1.44734	6.27923e-09	KAB8282621.1 taxid=4952 mitochondrial carrier domain-containing protein [Yarrowia lipolytica]	-	GO:0005575//cellular_component;GO:0005622//intracellular anatomical structure;GO:0005737//cytoplasm;GO:0005739//mitochondrion;GO:0005740//mitochondrial envelope;GO:0005743//mitochondrial inner membrane;GO:0016020//membrane;GO:0016021//integral component of membrane;GO:0019866//organelle inner membrane;GO:0031090//organelle membrane;GO:0031224//intrinsic component of membrane;GO:0031966//mitochond…	GO:0003674//molecular_function;GO:0005215//transporter activity;GO:0005310//dicarboxylic acid transmembrane transporter activity;GO:0005342//organic acid transmembrane transporter activity;GO:0005469//succinate:fumarate antiporter activity;GO:0008509//anion transmembrane transporter activity;GO:0008514//organic anion transmembrane transporter activity;GO:0015075//ion transmembrane transporter act…	GO:0006810//transport;GO:0006811//ion transport;GO:0006820//anion transport;GO:0006835//dicarboxylic acid transport;GO:0006839//mitochondrial transport;GO:0006855//xenobiotic transmembrane transport;GO:0008150//biological_process;GO:0015711//organic anion transport;GO:0015740//C4-dicarboxylate transport;GO:0015741//fumarate transport;GO:0015744//succinate transport;GO:0015849//organic acid transp…	UP
IVD (YALI1_E15555g)	22.741	11.172	33.346	105.079	70.587	95.398	2.01083	6.58267e-09	XP_503869.1 taxid=4952 Isovaleryl-CoA dehydrogenase [Yarrowia lipolytica]	ko01100//Metabolic pathways;ko00280//Valine, leucine and isoleucine degradation	-	GO:0000010//trans-hexaprenyltranstransferase activity;GO:0016491//oxidoreductase activity;GO:0016627//oxidoreductase activity, acting on the CH-CH group of donors;GO:0018515//pimeloyl-CoA dehydrogenase activity;GO:0050660//flavin adenine dinucleotide binding	GO:0006790//sulfur compound metabolic process;GO:0009234//menaquinone biosynthetic process	UP
SNT2 (YALI1_E35888g)	14.157	19.533	18.578	40.36	49.498	46.826	1.38684	1.17274e-08	KAJ8057570.1 taxid=4952 BAH domain-containing protein [Yarrowia lipolytica]	-	GO:0000118//histone deacetylase complex;GO:0000228//nuclear chromosome;GO:0000785//chromatin;GO:0005575//cellular_component;GO:0005622//intracellular anatomical structure;GO:0005634//nucleus;GO:0005654//nucleoplasm;GO:0005694//chromosome;GO:0005737//cytoplasm;GO:0031974//membrane-enclosed lumen;GO:0031981//nuclear lumen;GO:0032991//protein-containing complex;GO:0043226//organelle;GO:0043227//memb…	GO:0003674//molecular_function;GO:0003676//nucleic acid binding;GO:0003677//DNA binding;GO:0003682//chromatin binding;GO:0003824//catalytic activity;GO:0004842//ubiquitin-protein transferase activity;GO:0005215//transporter activity;GO:0005488//binding;GO:0005524//ATP binding;GO:0016740//transferase activity;GO:0016887//ATP hydrolysis activity;GO:0019787//ubiquitin-like protein transferase activi…	GO:0006139//nucleobase-containing compound metabolic process;GO:0006298//mismatch repair;GO:0006325//chromatin organization;GO:0006338//chromatin remodeling;GO:0006351//transcription, DNA-templated;GO:0006355//regulation of transcription, DNA-templated;GO:0006357//regulation of transcription by RNA polymerase II;GO:0006464//cellular protein modification process;GO:0006725//cellular aromatic compo…	UP
TRY6 (YALI1_C04720g)	46.309	27.033	11.615	5.112	5.252	5.262	-2.44278	1.23481e-08	CAG81703.1 taxid=4952 YALI0C03564p [Yarrowia lipolytica CLIB122]	-	GO:0005672//transcription factor TFIIA complex	GO:0046983//protein dimerization activity	GO:0006367//transcription initiation from RNA polymerase II promoter	DOWN
SPAC57A7.05 (YALI1_A14826g)	2.384	2.186	2.253	7.281	6.204	6.783	1.57073	1.24098e-08	CAG84005.1 taxid=4952 YALI0A14861p [Yarrowia lipolytica CLIB122]	-	-	-	-	UP
hyuC (YALI1_A03116g)	23.092	48.651	24.727	6.575	8.171	8.175	-2.07341	1.53607e-08	AOW00186.1 taxid=4952 hypothetical protein YALI1_A03116g [Yarrowia lipolytica]	-	GO:0005680//anaphase-promoting complex	GO:0004180//carboxypeptidase activity;GO:0008777//acetylornithine deacetylase activity;GO:0009014//succinyl-diaminopimelate desuccinylase activity;GO:0016787//hydrolase activity;GO:0016813//hydrolase activity, acting on carbon-nitrogen (but not peptide) bonds, in linear amidines;GO:0030145//manganese ion binding;GO:0042803//protein homodimerization activity;GO:0047652//allantoate deiminase activi…	GO:0000256//allantoin catabolic process;GO:0006526//arginine biosynthetic process;GO:0006592//ornithine biosynthetic process;GO:0009089//lysine biosynthetic process via diaminopimelate;GO:0009442//allantoin assimilation pathway;GO:0090266//regulation of mitotic cell cycle spindle assembly checkpoint	DOWN
Hsd17b11 (YALI1_A20484g)	27.979	58.003	70.014	14.236	12.188	11.039	-2.05797	2.02393e-08	XP_500246.1 taxid=4952 Putative oxidoreductase [Yarrowia lipolytica]	-	GO:0005575//cellular_component;GO:0005622//intracellular anatomical structure;GO:0005737//cytoplasm;GO:0005739//mitochondrion;GO:0005740//mitochondrial envelope;GO:0005783//endoplasmic reticulum;GO:0005789//endoplasmic reticulum membrane;GO:0012505//endomembrane system;GO:0016020//membrane;GO:0016021//integral component of membrane;GO:0031090//organelle membrane;GO:0031224//intrinsic component of…	GO:0003674//molecular_function;GO:0003824//catalytic activity;GO:0003858//3-hydroxybutyrate dehydrogenase activity;GO:0004316//3-oxoacyl-[acyl-carrier-protein] reductase (NADPH) activity;GO:0004757//sepiapterin reductase activity;GO:0008667//2,3-dihydro-2,3-dihydroxybenzoate dehydrogenase activity;GO:0016491//oxidoreductase activity;GO:0016628//oxidoreductase activity, acting on the CH-CH group o…	GO:0000272//polysaccharide catabolic process;GO:0006633//fatty acid biosynthetic process;GO:0006729//tetrahydrobiopterin biosynthetic process;GO:0008150//biological_process;GO:0008152//metabolic process;GO:0019290//siderophore biosynthetic process;GO:0042221//response to chemical;GO:0042619//poly-hydroxybutyrate biosynthetic process;GO:0045150//acetoin catabolic process;GO:0050896//response to st…	DOWN
mmgB (YALI1_C12024g)	138.79	127.024	181.932	385.693	354.243	452.264	1.41287	2.18665e-08	XP_501615.1 taxid=4952 Putative 3-hydroxybutyryl-CoA dehydrogenase [Yarrowia lipolytica]	ko01100//Metabolic pathways;ko01200//Carbon metabolism;ko00360//Phenylalanine metabolism;ko00650//Butanoate metabolism	GO:0016507//mitochondrial fatty acid beta-oxidation multienzyme complex;GO:0036125//fatty acid beta-oxidation multienzyme complex	GO:0003756//protein disulfide isomerase activity;GO:0003857//3-hydroxyacyl-CoA dehydrogenase activity;GO:0004148//dihydrolipoyl dehydrogenase activity;GO:0004165//dodecenoyl-CoA delta-isomerase activity;GO:0004300//enoyl-CoA hydratase activity;GO:0008691//3-hydroxybutyryl-CoA dehydrogenase activity;GO:0008692//3-hydroxybutyryl-CoA epimerase activity;GO:0016491//oxidoreductase activity;GO:0016616/…	GO:0000271//polysaccharide biosynthetic process;GO:0006631//fatty acid metabolic process;GO:0006635//fatty acid beta-oxidation;GO:0009062//fatty acid catabolic process;GO:0010124//phenylacetate catabolic process;GO:0016117//carotenoid biosynthetic process;GO:0046168//glycerol-3-phosphate catabolic process	UP
RNASEH1 (YALI1_F33973g)	146.307	140.654	101.14	34.39	53.049	31.394	-1.7075	2.40492e-08	CAG78724.1 taxid=4952 YALI0F26543p [Yarrowia lipolytica CLIB122]	ko03030//DNA replication	-	GO:0003676//nucleic acid binding;GO:0004523//RNA-DNA hybrid ribonuclease activity	-	DOWN
hapE (YALI1_F34324g)	12.788	6.134	35.623	3.239	1.636	2.326	-2.92118	2.63717e-08	AOW07761.1 taxid=4952 hypothetical protein YALI1_F34324g [Yarrowia lipolytica]	-	GO:0005737//cytoplasm	GO:0004499//N,N-dimethylaniline monooxygenase activity;GO:0004729//oxygen-dependent protoporphyrinogen oxidase activity;GO:0004791//thioredoxin-disulfide reductase activity;GO:0008115//sarcosine oxidase activity;GO:0008924//malate dehydrogenase (quinone) activity;GO:0015036//disulfide oxidoreductase activity;GO:0016166//phytoene dehydrogenase activity;GO:0016491//oxidoreductase activity;GO:001670…	GO:0006099//tricarboxylic acid cycle;GO:0006779//porphyrin-containing compound biosynthetic process;GO:0006790//sulfur compound metabolic process;GO:0016117//carotenoid biosynthetic process;GO:0019430//removal of superoxide radicals;GO:0046653//tetrahydrofolate metabolic process	DOWN
GAP2 (YALI1_B21538g)	96.348	59.707	154.814	33.371	14.565	18.966	-2.21619	2.94932e-08	XP_500977.1 taxid=4952 General amino-acid permease GAP2 [Yarrowia lipolytica]	-	GO:0016020//membrane	GO:0015171//amino acid transmembrane transporter activity;GO:0015185//gamma-aminobutyric acid transmembrane transporter activity;GO:0022857//transmembrane transporter activity	GO:0006865//amino acid transport;GO:0015812//gamma-aminobutyric acid transport;GO:0055085//transmembrane transport	DOWN
EO (YALI1_D02444g)	353.48	170.031	80.37	20.647	54.808	27.467	-2.55271	3.22528e-08	AOW03460.1 taxid=4952 hypothetical protein YALI1_D02444g [Yarrowia lipolytica]	-	-	GO:0004024//alcohol dehydrogenase activity, zinc-dependent;GO:0008270//zinc ion binding;GO:0008743//L-threonine 3-dehydrogenase activity;GO:0016491//oxidoreductase activity;GO:0016616//oxidoreductase activity, acting on the CH-OH group of donors, NAD or NADP as acceptor;GO:0016655//oxidoreductase activity, acting on NAD(P)H, quinone or similar compound as acceptor;GO:0043880//crotonyl-CoA reducta…	GO:0006567//threonine catabolic process;GO:0008152//metabolic process;GO:0009056//catabolic process;GO:0010127//mycothiol-dependent detoxification	DOWN
BAT2 (YALI1_F26574g)	152.269	169.246	199.594	400.879	414.754	428.714	1.25573	4.18257e-08	XP_505642.1 taxid=4952 Branched-chain-amino-acid aminotransferase atnH [Yarrowia lipolytica]	ko01100//Metabolic pathways;ko01110//Biosynthesis of secondary metabolites;ko01240//Biosynthesis of cofactors;ko01230//Biosynthesis of amino acids;ko01210//2-Oxocarboxylic acid metabolism;ko00270//Cysteine and methionine metabolism;ko00280//Valine, leucine and isoleucine degradation;ko00770//Pantothenate and CoA biosynthesis;ko00290//Valine, leucine and isoleucine biosynthesis	-	GO:0003824//catalytic activity;GO:0004084//branched-chain-amino-acid transaminase activity	GO:0009081//branched-chain amino acid metabolic process	UP
XPR2 (YALI1_F39494g)	134.475	14.268	172.551	4.015	2.305	2.264	-5.2261	4.55371e-08	XP_504435.2 taxid=4952 Alkaline extracellular protease [Yarrowia lipolytica]	ko04138//Autophagy - yeast	GO:0005576//extracellular region;GO:0042600//egg chorion	GO:0005213//structural constituent of egg chorion;GO:0008236//serine-type peptidase activity	GO:0006508//proteolysis;GO:0007304//chorion-containing eggshell formation;GO:0009306//protein secretion	DOWN
4CL1 (YALI1_A15105g)	4.236	5.859	7.331	22.113	12.956	29.654	1.89304	4.96913e-08	SEI36904.1 taxid=4952 YALIA101S15e00738g1_1 [Yarrowia lipolytica]	ko01100//Metabolic pathways;ko01110//Biosynthesis of secondary metabolites;ko00130//Ubiquinone and other terpenoid-quinone biosynthesis	-	GO:0003987//acetate-CoA ligase activity;GO:0005524//ATP binding;GO:0008668//(2,3-dihydroxybenzoyl)adenylate synthase activity;GO:0008756//o-succinylbenzoate-CoA ligase activity;GO:0016207//4-coumarate-CoA ligase activity;GO:0016208//AMP binding;GO:0016405//CoA-ligase activity;GO:0030729//acetoacetate-CoA ligase activity;GO:0047473//D-alanine [D-alanyl carrier protein] ligase activity;GO:0050218//…	GO:0009234//menaquinone biosynthetic process;GO:0009698//phenylpropanoid metabolic process;GO:0019287//isopentenyl diphosphate biosynthetic process, mevalonate pathway;GO:0019290//siderophore biosynthetic process;GO:0019350//teichoic acid biosynthetic process;GO:0019427//acetyl-CoA biosynthetic process from acetate;GO:0019629//propionate catabolic process, 2-methylcitrate cycle	UP
mirC (YALI1_C03550g)	0.272	0	0.266	1.955	1.135	4.889	3.89053	5.12767e-08	KAJ8052981.1 taxid=4952 major facilitator superfamily domain-containing protein [Yarrowia lipolytica]	-	GO:0016020//membrane	GO:0022857//transmembrane transporter activity;GO:0042910//xenobiotic transmembrane transporter activity	GO:0006855//xenobiotic transmembrane transport;GO:0042908//xenobiotic transport;GO:0055085//transmembrane transport	UP
HSP31 (YALI1_F01078g)	2763.6	1836.63	971.159	284.482	654.728	332.298	-2.1315	8.35897e-08	XP_504830.1 taxid=4952 Glutathione-independent glyoxalase HSP31 [Yarrowia lipolytica]	ko01100//Metabolic pathways;ko00620//Pyruvate metabolism	-	GO:0008234//cysteine-type peptidase activity	GO:0006508//proteolysis	DOWN
PNS1 (YALI1_D17666g)	11.913	5.177	11.45	2.677	1.641	1.672	-2.25236	1.06163e-07	XP_502824.1 taxid=4952 Protein PNS1 [Yarrowia lipolytica]	-	GO:0005575//cellular_component;GO:0005886//plasma membrane;GO:0005887//integral component of plasma membrane;GO:0016020//membrane;GO:0016021//integral component of membrane;GO:0031224//intrinsic component of membrane;GO:0031226//intrinsic component of plasma membrane;GO:0071944//cell periphery	GO:0003674//molecular_function;GO:0022857//transmembrane transporter activity;GO:0043565//sequence-specific DNA binding	GO:0006810//transport;GO:0008150//biological_process;GO:0051179//localization;GO:0051234//establishment of localization;GO:0055085//transmembrane transport	DOWN
TPO1_2 (YALI1_A15624g)	23.845	45.025	74.872	152.832	158.792	199.91	1.83135	1.15224e-07	XP_500099.2 taxid=4952 Multidrug transporter [Yarrowia lipolytica]	-	GO:0005886//plasma membrane;GO:0016020//membrane	GO:0008028//monocarboxylic acid transmembrane transporter activity;GO:0022857//transmembrane transporter activity;GO:0042910//xenobiotic transmembrane transporter activity	GO:0006855//xenobiotic transmembrane transport;GO:0015718//monocarboxylic acid transport;GO:0042908//xenobiotic transport;GO:0055085//transmembrane transport	UP
UGA4 (YALI1_D00515g)	4.684	7.904	6.277	1.383	1.065	1.578	-2.22829	1.53741e-07	XP_502244.1 taxid=4952 GABA-specific permease [Yarrowia lipolytica]	-	GO:0016020//membrane	GO:0022857//transmembrane transporter activity	GO:0055085//transmembrane transport	DOWN
YJR096W (YALI1_A21000g)	615.186	364.527	209.63	64.082	142.03	68.038	-2.11713	1.57098e-07	XP_500263.2 taxid=4952 Putative oxidoreductase [Yarrowia lipolytica]	-	-	-	-	DOWN
mgtA (YALI1_E31154g)	13.375	14.772	13.601	3.468	1.879	4.49	-2.08542	1.9078e-07	XP_504418.1 taxid=4952 Sulfoquinovosyl transferase SQD2 [Yarrowia lipolytica]	-	-	GO:0004373//glycogen (starch) synthase activity;GO:0008375//acetylglucosaminyltransferase activity;GO:0016157//sucrose synthase activity;GO:0016740//transferase activity;GO:0016757//glycosyltransferase activity	GO:0001887//selenium compound metabolic process;GO:0005978//glycogen biosynthetic process;GO:0005985//sucrose metabolic process;GO:0009058//biosynthetic process;GO:0009250//glucan biosynthetic process;GO:0010125//mycothiol biosynthetic process;GO:0071793//bacillithiol biosynthetic process	DOWN
RIB7 (YALI1_D08339g)	62.511	110.039	111.401	288.656	225.977	253.645	1.43599	1.95381e-07	XP_502488.1 taxid=4952 2,5-diamino-6-ribosylamino-4(3H)-pyrimidinone 5'-phosphate reductase [Yarrowia lipolytica]	ko01100//Metabolic pathways;ko01240//Biosynthesis of cofactors;ko00740//Riboflavin metabolism	GO:0005575//cellular_component;GO:0005622//intracellular anatomical structure;GO:0005737//cytoplasm;GO:0005739//mitochondrion;GO:0043226//organelle;GO:0043227//membrane-bounded organelle;GO:0043229//intracellular organelle;GO:0043231//intracellular membrane-bounded organelle	GO:0000166//nucleotide binding;GO:0003674//molecular_function;GO:0003824//catalytic activity;GO:0005488//binding;GO:0005515//protein binding;GO:0008703//5-amino-6-(5-phosphoribosylamino)uracil reductase activity;GO:0008835//diaminohydroxyphosphoribosylaminopyrimidine deaminase activity;GO:0009982//pseudouridine synthase activity;GO:0016491//oxidoreductase activity;GO:0016614//oxidoreductase activ…	GO:0001522//pseudouridine synthesis;GO:0006139//nucleobase-containing compound metabolic process;GO:0006396//RNA processing;GO:0006399//tRNA metabolic process;GO:0006400//tRNA modification;GO:0006725//cellular aromatic compound metabolic process;GO:0006766//vitamin metabolic process;GO:0006767//water-soluble vitamin metabolic process;GO:0006771//riboflavin metabolic process;GO:0006807//nitrogen c…	UP
YALI0B21846g (YALI1_B28454g)	152.51	34.385	196.919	26.524	28.789	15.46	-2.43914	2.14466e-07	XP_501197.1 taxid=4952 4-hydroxyphenylpyruvate dioxygenase [Yarrowia lipolytica]	ko01100//Metabolic pathways;ko01240//Biosynthesis of cofactors;ko00130//Ubiquinone and other terpenoid-quinone biosynthesis;ko00350//Tyrosine metabolism;ko00360//Phenylalanine metabolism	GO:0000139//Golgi membrane;GO:0005575//cellular_component;GO:0005622//intracellular anatomical structure;GO:0005737//cytoplasm;GO:0005783//endoplasmic reticulum;GO:0005789//endoplasmic reticulum membrane;GO:0005794//Golgi apparatus;GO:0005829//cytosol;GO:0012505//endomembrane system;GO:0016020//membrane;GO:0031090//organelle membrane;GO:0031984//organelle subcompartment;GO:0042175//nuclear outer …	GO:0003674//molecular_function;GO:0003824//catalytic activity;GO:0003868//4-hydroxyphenylpyruvate dioxygenase activity;GO:0005488//binding;GO:0008687//3,4-dihydroxyphenylacetate 2,3-dioxygenase activity;GO:0016491//oxidoreductase activity;GO:0016701//oxidoreductase activity, acting on single donors with incorporation of molecular oxygen;GO:0016702//oxidoreductase activity, acting on single donors…	GO:0006082//organic acid metabolic process;GO:0006520//cellular amino acid metabolic process;GO:0006558//L-phenylalanine metabolic process;GO:0006559//L-phenylalanine catabolic process;GO:0006570//tyrosine metabolic process;GO:0006572//tyrosine catabolic process;GO:0006582//melanin metabolic process;GO:0006725//cellular aromatic compound metabolic process;GO:0006807//nitrogen compound metabolic p…	DOWN
Aldh6a1 (YALI1_C02550g)	59.695	42.55	77.42	173.046	132.537	177.638	1.42737	2.64564e-07	XP_501343.1 taxid=4952 Methylmalonate-semialdehyde dehydrogenase [acylating] [Yarrowia lipolytica]	ko01100//Metabolic pathways;ko01200//Carbon metabolism;ko00280//Valine, leucine and isoleucine degradation;ko00640//Propanoate metabolism;ko00410//beta-Alanine metabolism;ko00562//Inositol phosphate metabolism	GO:0005575//cellular_component;GO:0005622//intracellular anatomical structure;GO:0005634//nucleus;GO:0005654//nucleoplasm;GO:0005737//cytoplasm;GO:0005739//mitochondrion;GO:0005759//mitochondrial matrix;GO:0031974//membrane-enclosed lumen;GO:0031981//nuclear lumen;GO:0043226//organelle;GO:0043227//membrane-bounded organelle;GO:0043229//intracellular organelle;GO:0043231//intracellular membrane-bo…	GO:0000062//fatty-acyl-CoA binding;GO:0000166//nucleotide binding;GO:0003674//molecular_function;GO:0003824//catalytic activity;GO:0003842//1-pyrroline-5-carboxylate dehydrogenase activity;GO:0003995//acyl-CoA dehydrogenase activity;GO:0004350//glutamate-5-semialdehyde dehydrogenase activity;GO:0004491//methylmalonate-semialdehyde dehydrogenase (acylating) activity;GO:0004777//succinate-semialdeh…	GO:0001505//regulation of neurotransmitter levels;GO:0006082//organic acid metabolic process;GO:0006139//nucleobase-containing compound metabolic process;GO:0006206//pyrimidine nucleobase metabolic process;GO:0006208//pyrimidine nucleobase catabolic process;GO:0006210//thymine catabolic process;GO:0006520//cellular amino acid metabolic process;GO:0006527//arginine catabolic process;GO:0006561//pr…	UP
nit-2 (YALI1_D26006g)	43.143	82.743	29.731	9.254	18.471	9.75	-2.054	2.73072e-07	XP_503074.2 taxid=4952 Nitrogen catabolic enzyme regulatory protein [Yarrowia lipolytica]	-	GO:0005575//cellular_component;GO:0005622//intracellular anatomical structure;GO:0005634//nucleus;GO:0005667//transcription regulator complex;GO:0005737//cytoplasm;GO:0005829//cytosol;GO:0032991//protein-containing complex;GO:0043226//organelle;GO:0043227//membrane-bounded organelle;GO:0043229//intracellular organelle;GO:0043231//intracellular membrane-bounded organelle	GO:0000976//transcription cis-regulatory region binding;GO:0000977//RNA polymerase II transcription regulatory region sequence-specific DNA binding;GO:0000978//RNA polymerase II cis-regulatory region sequence-specific DNA binding;GO:0000981//DNA-binding transcription factor activity, RNA polymerase II-specific;GO:0000987//cis-regulatory region sequence-specific DNA binding;GO:0001067//transcripti…	GO:0000122//negative regulation of transcription by RNA polymerase II;GO:0000820//regulation of glutamine family amino acid metabolic process;GO:0000821//regulation of arginine metabolic process;GO:0006082//organic acid metabolic process;GO:0006139//nucleobase-containing compound metabolic process;GO:0006325//chromatin organization;GO:0006338//chromatin remodeling;GO:0006351//transcription, DNA-t…	DOWN
SPAC3H8.02 (YALI1_E27600g)	19.063	24.491	22.334	59.644	44.548	60.612	1.32266	3.28357e-07	XP_504309.1 taxid=4952 CRAL-TRIO domain-containing protein [Yarrowia lipolytica]	-	-	-	-	UP
CYK3 (YALI1_D13916g)	4.377	6.899	7.643	20.432	13.137	21.93	1.55263	4.03057e-07	CAG80872.1 taxid=4952 YALI0D11088p [Yarrowia lipolytica CLIB122]	-	GO:0000142//cellular bud neck contractile ring;GO:0005575//cellular_component;GO:0005622//intracellular anatomical structure;GO:0005634//nucleus;GO:0005737//cytoplasm;GO:0005826//actomyosin contractile ring;GO:0005856//cytoskeleton;GO:0005886//plasma membrane;GO:0005911//cell-cell junction;GO:0005933//cellular bud;GO:0005935//cellular bud neck;GO:0005938//cell cortex;GO:0015629//actin cytoskeleto…	GO:0003674//molecular_function;GO:0005488//binding;GO:0005515//protein binding;GO:0030234//enzyme regulator activity;GO:0043167//ion binding;GO:0043169//cation binding;GO:0046872//metal ion binding;GO:0098772//molecular function regulator	GO:0000278//mitotic cell cycle;GO:0000281//mitotic cytokinesis;GO:0000910//cytokinesis;GO:0000917//division septum assembly;GO:0007049//cell cycle;GO:0008150//biological_process;GO:0009987//cellular process;GO:0016043//cellular component organization;GO:0022402//cell cycle process;GO:0022607//cellular component assembly;GO:0032502//developmental process;GO:0032506//cytokinetic process;GO:0044085/…	UP
UTR1 (YALI1_E32908g)	28.081	26.873	34.531	76.936	58.999	78.18	1.25867	4.24709e-07	RDW27545.1 taxid=4952 ATP-NAD kinase-like domain-containing protein [Yarrowia lipolytica]	ko01100//Metabolic pathways;ko01240//Biosynthesis of cofactors;ko00760//Nicotinate and nicotinamide metabolism	-	GO:0003674//molecular_function;GO:0003824//catalytic activity;GO:0003951//NAD+ kinase activity;GO:0016301//kinase activity;GO:0016740//transferase activity;GO:0016772//transferase activity, transferring phosphorus-containing groups;GO:0016773//phosphotransferase activity, alcohol group as acceptor	GO:0006139//nucleobase-containing compound metabolic process;GO:0006725//cellular aromatic compound metabolic process;GO:0006739//NADP metabolic process;GO:0006741//NADP biosynthetic process;GO:0006753//nucleoside phosphate metabolic process;GO:0006793//phosphorus metabolic process;GO:0006796//phosphate-containing compound metabolic process;GO:0006807//nitrogen compound metabolic process;GO:00081…	UP
FCY2 (YALI1_F38220g)	26.471	24.534	9.154	3.942	5.555	4.833	-2.06974	5.13109e-07	CAG78869.1 taxid=4952 YALI0F30569p [Yarrowia lipolytica CLIB122]	-	GO:0000322//storage vacuole;GO:0000323//lytic vacuole;GO:0000324//fungal-type vacuole;GO:0000329//fungal-type vacuole membrane;GO:0005575//cellular_component;GO:0005622//intracellular anatomical structure;GO:0005737//cytoplasm;GO:0005773//vacuole;GO:0005774//vacuolar membrane;GO:0005886//plasma membrane;GO:0016020//membrane;GO:0016021//integral component of membrane;GO:0031090//organelle membrane…	GO:0003674//molecular_function;GO:0005215//transporter activity;GO:0022857//transmembrane transporter activity	GO:0006810//transport;GO:0006863//purine nucleobase transport;GO:0008150//biological_process;GO:0015851//nucleobase transport;GO:0051179//localization;GO:0051234//establishment of localization;GO:0055085//transmembrane transport;GO:0071702//organic substance transport;GO:0071705//nitrogen compound transport	DOWN
PDR16 (YALI1_A08206g)	89.355	110.627	102.657	211.505	221.476	223.607	1.11739	5.47227e-07	XP_499876.1 taxid=4952 Phosphatidylinositol transfer protein PDR16 [Yarrowia lipolytica]	-	GO:0005575//cellular_component;GO:0005628//prospore membrane;GO:0005886//plasma membrane;GO:0016020//membrane;GO:0042763//intracellular immature spore;GO:0042764//ascospore-type prospore;GO:0071944//cell periphery	-	GO:0006810//transport;GO:0006811//ion transport;GO:0006820//anion transport;GO:0006869//lipid transport;GO:0008150//biological_process;GO:0009987//cellular process;GO:0010876//lipid localization;GO:0015711//organic anion transport;GO:0015748//organophosphate ester transport;GO:0015914//phospholipid transport;GO:0016043//cellular component organization;GO:0033036//macromolecule localization;GO:005…	UP
HGT1 (YALI1_B02283g)	16.663	24.678	12.759	52.905	38.244	65.044	1.52963	5.74235e-07	CAG82599.1 taxid=4952 YALI0B01342p [Yarrowia lipolytica CLIB122]	-	GO:0005886//plasma membrane;GO:0016020//membrane	GO:0008028//monocarboxylic acid transmembrane transporter activity;GO:0015295//solute:proton symporter activity;GO:0022857//transmembrane transporter activity;GO:0042910//xenobiotic transmembrane transporter activity;GO:0051119//sugar transmembrane transporter activity	GO:0006810//transport;GO:0006817//phosphate ion transport;GO:0008643//carbohydrate transport;GO:0015718//monocarboxylic acid transport;GO:0042908//xenobiotic transport;GO:0055085//transmembrane transport	UP
TPO3 (YALI1_B27564g)	39.752	9.819	7.518	185.026	462.055	224.367	3.93213	5.85401e-07	XP_501168.1 taxid=4952 Polyamine transporter 2 [Yarrowia lipolytica]	-	GO:0005575//cellular_component;GO:0005886//plasma membrane;GO:0016020//membrane;GO:0016021//integral component of membrane;GO:0031224//intrinsic component of membrane;GO:0071944//cell periphery	GO:0000297//spermine transmembrane transporter activity;GO:0003674//molecular_function;GO:0005215//transporter activity;GO:0008028//monocarboxylic acid transmembrane transporter activity;GO:0008324//cation transmembrane transporter activity;GO:0008519//ammonium transmembrane transporter activity;GO:0015075//ion transmembrane transporter activity;GO:0015169//glycerol-3-phosphate transmembrane tran…	GO:0000296//spermine transport;GO:0006810//transport;GO:0006811//ion transport;GO:0006812//cation transport;GO:0006855//xenobiotic transmembrane transport;GO:0008150//biological_process;GO:0015696//ammonium transport;GO:0015718//monocarboxylic acid transport;GO:0015794//glycerol-3-phosphate transmembrane transport;GO:0015846//polyamine transport;GO:0034220//ion transmembrane transport;GO:0042221/…	UP
POX2 (YALI1_E32603g)	5.751	5.395	9.808	2.028	2.005	1.397	-1.9482	6.75557e-07	XP_504475.1 taxid=4952 Acyl-coenzyme A oxidase 2 [Yarrowia lipolytica]	ko01100//Metabolic pathways;ko01110//Biosynthesis of secondary metabolites;ko01200//Carbon metabolism;ko04146//Peroxisome;ko00640//Propanoate metabolism;ko01212//Fatty acid metabolism;ko00410//beta-Alanine metabolism;ko00071//Fatty acid degradation;ko01040//Biosynthesis of unsaturated fatty acids;ko00592//alpha-Linolenic acid metabolism	GO:0005777//peroxisome	GO:0003997//acyl-CoA oxidase activity;GO:0016627//oxidoreductase activity, acting on the CH-CH group of donors	GO:0006635//fatty acid beta-oxidation	DOWN
hapX (YALI1_E14535g)	17.115	18.47	20.825	42.197	38.527	50.959	1.22305	9.3033e-07	CAG79424.1 taxid=4952 YALI0E11693p [Yarrowia lipolytica CLIB122]	-	GO:0005575//cellular_component;GO:0005622//intracellular anatomical structure;GO:0005634//nucleus;GO:0005823//central plaque of spindle pole body;GO:0043226//organelle;GO:0043227//membrane-bounded organelle;GO:0043229//intracellular organelle;GO:0043231//intracellular membrane-bounded organelle	GO:0003674//molecular_function;GO:0003676//nucleic acid binding;GO:0003677//DNA binding;GO:0003700//DNA-binding transcription factor activity;GO:0005200//structural constituent of cytoskeleton;GO:0005488//binding;GO:0005515//protein binding;GO:0008017//microtubule binding;GO:0008092//cytoskeletal protein binding;GO:0015631//tubulin binding;GO:0097159//organic cyclic compound binding;GO:0140110//t…	GO:0006082//organic acid metabolic process;GO:0006139//nucleobase-containing compound metabolic process;GO:0006351//transcription, DNA-templated;GO:0006355//regulation of transcription, DNA-templated;GO:0006518//peptide metabolic process;GO:0006725//cellular aromatic compound metabolic process;GO:0006807//nitrogen compound metabolic process;GO:0006873//cellular ion homeostasis;GO:0006875//cellula…	UP
CIMG_04084 (YALI1_D18130g)	68.925	68.286	89.754	166.166	192.62	146.549	1.15477	9.49643e-07	XP_502838.1 taxid=4952 Ornithine carbamoyltransferase [Yarrowia lipolytica]	ko01100//Metabolic pathways;ko01110//Biosynthesis of secondary metabolites;ko01230//Biosynthesis of amino acids;ko00220//Arginine biosynthesis	GO:0005575//cellular_component;GO:0005622//intracellular anatomical structure;GO:0005737//cytoplasm;GO:0005739//mitochondrion;GO:0005740//mitochondrial envelope;GO:0005743//mitochondrial inner membrane;GO:0005759//mitochondrial matrix;GO:0005829//cytosol;GO:0016020//membrane;GO:0019866//organelle inner membrane;GO:0031090//organelle membrane;GO:0031966//mitochondrial membrane;GO:0031967//organell…	GO:0003674//molecular_function;GO:0003824//catalytic activity;GO:0004070//aspartate carbamoyltransferase activity;GO:0004160//dihydroxy-acid dehydratase activity;GO:0004553//hydrolase activity, hydrolyzing O-glycosyl compounds;GO:0004585//ornithine carbamoyltransferase activity;GO:0005488//binding;GO:0005543//phospholipid binding;GO:0008289//lipid binding;GO:0016597//amino acid binding;GO:0016740…	GO:0000050//urea cycle;GO:0000052//citrulline metabolic process;GO:0001101//response to acid chemical;GO:0001889//liver development;GO:0005975//carbohydrate metabolic process;GO:0006082//organic acid metabolic process;GO:0006207//'de novo' pyrimidine nucleobase biosynthetic process;GO:0006520//cellular amino acid metabolic process;GO:0006525//arginine metabolic process;GO:0006526//arginine biosyn…	UP
SPBC1271.10c (YALI1_D26438g)	56.449	57.596	56.616	120.201	112.08	135.884	1.10922	9.57001e-07	XP_503088.1 taxid=4952 Putative MFS-type transporter [Yarrowia lipolytica]	-	GO:0005886//plasma membrane;GO:0016020//membrane	GO:0008028//monocarboxylic acid transmembrane transporter activity;GO:0022857//transmembrane transporter activity;GO:0042910//xenobiotic transmembrane transporter activity	GO:0006855//xenobiotic transmembrane transport;GO:0015718//monocarboxylic acid transport;GO:0042908//xenobiotic transport;GO:0055085//transmembrane transport	UP
FMP30 (YALI1_B24606g)	24.532	28.798	44.911	97.383	68.752	97.205	1.42253	1.02908e-06	XP_501076.1 taxid=4952 N-acyl-phosphatidylethanolamine-hydrolyzing phospholipase D [Yarrowia lipolytica]	-	GO:0000139//Golgi membrane;GO:0001750//photoreceptor outer segment;GO:0005575//cellular_component;GO:0005622//intracellular anatomical structure;GO:0005634//nucleus;GO:0005635//nuclear envelope;GO:0005654//nucleoplasm;GO:0005737//cytoplasm;GO:0005739//mitochondrion;GO:0005740//mitochondrial envelope;GO:0005743//mitochondrial inner membrane;GO:0005768//endosome;GO:0005769//early endosome;GO:000579…	GO:0003674//molecular_function;GO:0003824//catalytic activity;GO:0004620//phospholipase activity;GO:0005488//binding;GO:0005515//protein binding;GO:0008081//phosphoric diester hydrolase activity;GO:0008270//zinc ion binding;GO:0016298//lipase activity;GO:0016787//hydrolase activity;GO:0016788//hydrolase activity, acting on ester bonds;GO:0042578//phosphoric ester hydrolase activity;GO:0042802//id…	GO:0001523//retinoid metabolic process;GO:0001659//temperature homeostasis;GO:0006066//alcohol metabolic process;GO:0006576//cellular biogenic amine metabolic process;GO:0006629//lipid metabolic process;GO:0006644//phospholipid metabolic process;GO:0006650//glycerophospholipid metabolic process;GO:0006720//isoprenoid metabolic process;GO:0006721//terpenoid metabolic process;GO:0006793//phosphorus…	UP
CG15093 (YALI1_F03883g)	16.666	9.945	27.99	66.399	42.679	68.302	1.69984	1.28482e-06	XP_504911.1 taxid=4952 Putative 3-hydroxyisobutyrate dehydrogenase [Yarrowia lipolytica]	ko01100//Metabolic pathways;ko01200//Carbon metabolism;ko00280//Valine, leucine and isoleucine degradation;ko00640//Propanoate metabolism;ko00410//beta-Alanine metabolism	GO:0005575//cellular_component;GO:0005622//intracellular anatomical structure;GO:0005737//cytoplasm;GO:0005739//mitochondrion;GO:0005759//mitochondrial matrix;GO:0031974//membrane-enclosed lumen;GO:0043226//organelle;GO:0043227//membrane-bounded organelle;GO:0043229//intracellular organelle;GO:0043231//intracellular membrane-bounded organelle;GO:0043233//organelle lumen;GO:0070013//intracellular …	GO:0000166//nucleotide binding;GO:0003674//molecular_function;GO:0003824//catalytic activity;GO:0004455//ketol-acid reductoisomerase activity;GO:0004616//phosphogluconate dehydrogenase (decarboxylating) activity;GO:0005488//binding;GO:0005515//protein binding;GO:0008442//3-hydroxyisobutyrate dehydrogenase activity;GO:0008679//2-hydroxy-3-oxopropionate reductase activity;GO:0016491//oxidoreductase…	GO:0000271//polysaccharide biosynthetic process;GO:0006082//organic acid metabolic process;GO:0006098//pentose-phosphate shunt;GO:0006520//cellular amino acid metabolic process;GO:0006551//leucine metabolic process;GO:0006573//valine metabolic process;GO:0006574//valine catabolic process;GO:0006807//nitrogen compound metabolic process;GO:0008150//biological_process;GO:0008152//metabolic process;G…	UP
abcA (YALI1_E17699g)	2.432	2.967	3.153	8.27	5.254	11.036	1.52198	1.3356e-06	KAB8282074.1 taxid=4952 ABC-2 type transporter-domain-containing protein [Yarrowia lipolytica]	ko02010//ABC transporters	GO:0005886//plasma membrane;GO:0009276//Gram-negative-bacterium-type cell wall;GO:0009380//excinuclease repair complex;GO:0009898//cytoplasmic side of plasma membrane;GO:0016020//membrane;GO:0030256//type I protein secretion system complex;GO:0043190//ATP-binding cassette (ABC) transporter complex;GO:0043684//type IV secretion system complex;GO:0055051//ATP-binding cassette (ABC) transporter comp…	GO:0000166//nucleotide binding;GO:0003677//DNA binding;GO:0003924//GTPase activity;GO:0004017//adenylate kinase activity;GO:0005260//intracellularly ATP-gated chloride channel activity;GO:0005319//lipid transporter activity;GO:0005524//ATP binding;GO:0005525//GTP binding;GO:0008233//peptidase activity;GO:0008234//cysteine-type peptidase activity;GO:0015098//molybdate ion transmembrane transporter…	GO:0000910//cytokinesis;GO:0002949//tRNA threonylcarbamoyladenosine modification;GO:0006015//5-phosphoribose 1-diphosphate biosynthetic process;GO:0006289//nucleotide-excision repair;GO:0006508//proteolysis;GO:0006810//transport;GO:0006817//phosphate ion transport;GO:0006824//cobalt ion transport;GO:0006869//lipid transport;GO:0007601//visual perception;GO:0008272//sulfate transport;GO:0015675//n…	UP
ILV1 (YALI1_D03047g)	33.062	39.649	49.589	101.932	81.085	99.763	1.20926	1.7614e-06	XP_502328.1 taxid=4952 Threonine dehydratase [Yarrowia lipolytica]	ko01100//Metabolic pathways;ko01110//Biosynthesis of secondary metabolites;ko01200//Carbon metabolism;ko01230//Biosynthesis of amino acids;ko00260//Glycine, serine and threonine metabolism;ko00290//Valine, leucine and isoleucine biosynthesis	GO:0005575//cellular_component;GO:0005622//intracellular anatomical structure;GO:0005737//cytoplasm;GO:0005739//mitochondrion;GO:0009507//chloroplast;GO:0009536//plastid;GO:0043226//organelle;GO:0043227//membrane-bounded organelle;GO:0043229//intracellular organelle;GO:0043231//intracellular membrane-bounded organelle	GO:0003674//molecular_function;GO:0003824//catalytic activity;GO:0004122//cystathionine beta-synthase activity;GO:0004124//cysteine synthase activity;GO:0004794//L-threonine ammonia-lyase activity;GO:0004795//threonine synthase activity;GO:0004834//tryptophan synthase activity;GO:0005488//binding;GO:0008721//D-serine ammonia-lyase activity;GO:0008838//diaminopropionate ammonia-lyase activity;GO:0…	GO:0000162//tryptophan biosynthetic process;GO:0006082//organic acid metabolic process;GO:0006099//tricarboxylic acid cycle;GO:0006520//cellular amino acid metabolic process;GO:0006535//cysteine biosynthetic process from serine;GO:0006549//isoleucine metabolic process;GO:0006566//threonine metabolic process;GO:0006567//threonine catabolic process;GO:0006807//nitrogen compound metabolic process;GO…	UP
CYP52A13 (YALI1_F02132g)	3.552	3.641	5.609	1.179	0.211	0.655	-2.6462	1.92281e-06	XP_504857.1 taxid=4952 Cytochrome P450 52A12 [Yarrowia lipolytica]	-	-	GO:0004497//monooxygenase activity;GO:0005506//iron ion binding;GO:0016705//oxidoreductase activity, acting on paired donors, with incorporation or reduction of molecular oxygen;GO:0020037//heme binding	GO:0046148//pigment biosynthetic process	DOWN
POX2 (YALI1_E07899g)	4.813	5.2	7.829	1.791	1.2	1.706	-1.92547	1.94398e-06	XP_503632.1 taxid=4952 Acyl-coenzyme A oxidase 3 [Yarrowia lipolytica]	ko01100//Metabolic pathways;ko01110//Biosynthesis of secondary metabolites;ko01200//Carbon metabolism;ko04146//Peroxisome;ko00640//Propanoate metabolism;ko01212//Fatty acid metabolism;ko00410//beta-Alanine metabolism;ko00071//Fatty acid degradation;ko01040//Biosynthesis of unsaturated fatty acids;ko00592//alpha-Linolenic acid metabolism	GO:0005777//peroxisome	GO:0003997//acyl-CoA oxidase activity;GO:0016627//oxidoreductase activity, acting on the CH-CH group of donors	GO:0006635//fatty acid beta-oxidation	DOWN
SPAC6G10.03c (YALI1_D22083g)	12.855	16.097	17.822	42.654	29.742	40.94	1.27683	1.99183e-06	KAB8280090.1 taxid=4952 Alpha/Beta hydrolase protein [Yarrowia lipolytica]	ko00564//Glycerophospholipid metabolism	GO:0005575//cellular_component;GO:0005622//intracellular anatomical structure;GO:0005737//cytoplasm;GO:0005739//mitochondrion;GO:0005740//mitochondrial envelope;GO:0005743//mitochondrial inner membrane;GO:0005811//lipid droplet;GO:0016020//membrane;GO:0019866//organelle inner membrane;GO:0031090//organelle membrane;GO:0031966//mitochondrial membrane;GO:0031967//organelle envelope;GO:0031975//enve…	GO:0003674//molecular_function;GO:0003824//catalytic activity;GO:0004177//aminopeptidase activity;GO:0004620//phospholipase activity;GO:0004623//phospholipase A2 activity;GO:0008233//peptidase activity;GO:0016298//lipase activity;GO:0016740//transferase activity;GO:0016787//hydrolase activity;GO:0016788//hydrolase activity, acting on ester bonds;GO:0016811//hydrolase activity, acting on carbon-ni…	GO:0006112//energy reserve metabolic process;GO:0006212//uracil catabolic process;GO:0006508//proteolysis;GO:0006629//lipid metabolic process;GO:0006644//phospholipid metabolic process;GO:0006650//glycerophospholipid metabolic process;GO:0006793//phosphorus metabolic process;GO:0006796//phosphate-containing compound metabolic process;GO:0008150//biological_process;GO:0008152//metabolic process;GO…	UP
PRY2 (YALI1_D07831g)	7.617	14.237	21.441	3.358	1.769	3.852	-2.26957	2.01591e-06	XP_502472.1 taxid=4952 Protein PRY2 [Yarrowia lipolytica]	-	GO:0005576//extracellular region;GO:0042600//egg chorion	GO:0005213//structural constituent of egg chorion	GO:0007304//chorion-containing eggshell formation	DOWN
Nsd2 (YALI1_E15939g)	19.333	22.877	23.588	43.029	52.56	46.198	1.10761	2.03774e-06	AOW05347.1 taxid=4952 hypothetical protein YALI1_E15939g [Yarrowia lipolytica]	-	GO:0000118//histone deacetylase complex;GO:0000228//nuclear chromosome;GO:0000785//chromatin;GO:0005575//cellular_component;GO:0005622//intracellular anatomical structure;GO:0005634//nucleus;GO:0005654//nucleoplasm;GO:0005694//chromosome;GO:0016580//Sin3 complex;GO:0017053//transcription repressor complex;GO:0031974//membrane-enclosed lumen;GO:0031981//nuclear lumen;GO:0032221//Rpd3S/Clr6-CII com…	GO:0000976//transcription cis-regulatory region binding;GO:0000977//RNA polymerase II transcription regulatory region sequence-specific DNA binding;GO:0001067//transcription regulatory region nucleic acid binding;GO:0001221//transcription coregulator binding;GO:0001222//transcription corepressor binding;GO:0003674//molecular_function;GO:0003676//nucleic acid binding;GO:0003677//DNA binding;GO:000…	GO:0000122//negative regulation of transcription by RNA polymerase II;GO:0006139//nucleobase-containing compound metabolic process;GO:0006275//regulation of DNA replication;GO:0006325//chromatin organization;GO:0006338//chromatin remodeling;GO:0006351//transcription, DNA-templated;GO:0006354//DNA-templated transcription, elongation;GO:0006355//regulation of transcription, DNA-templated;GO:0006357…	UP
PAS_chr3_0357 (YALI1_B13041g)	16.582	20.485	24.214	51.457	40.161	51.518	1.22387	2.21539e-06	CAG82933.1 taxid=4952 YALI0B09669p [Yarrowia lipolytica CLIB122]	ko01100//Metabolic pathways;ko00600//Sphingolipid metabolism	GO:0000139//Golgi membrane;GO:0005575//cellular_component;GO:0005622//intracellular anatomical structure;GO:0005737//cytoplasm;GO:0005783//endoplasmic reticulum;GO:0005789//endoplasmic reticulum membrane;GO:0005794//Golgi apparatus;GO:0012505//endomembrane system;GO:0016020//membrane;GO:0016021//integral component of membrane;GO:0031090//organelle membrane;GO:0031224//intrinsic component of membr…	GO:0003674//molecular_function;GO:0003824//catalytic activity;GO:0008120//ceramide glucosyltransferase activity;GO:0008194//UDP-glycosyltransferase activity;GO:0008375//acetylglucosaminyltransferase activity;GO:0016740//transferase activity;GO:0016757//glycosyltransferase activity;GO:0016758//hexosyltransferase activity;GO:0016759//cellulose synthase activity;GO:0035251//UDP-glucosyltransferase a…	GO:0006011//UDP-glucose metabolic process;GO:0006629//lipid metabolic process;GO:0006643//membrane lipid metabolic process;GO:0006664//glycolipid metabolic process;GO:0006665//sphingolipid metabolic process;GO:0006672//ceramide metabolic process;GO:0006677//glycosylceramide metabolic process;GO:0006678//glucosylceramide metabolic process;GO:0006679//glucosylceramide biosynthetic process;GO:000668…	UP
mccA (YALI1_B19217g)	21.454	9.374	30.958	77.78	48.321	75.093	1.70324	2.24119e-06	XP_500892.1 taxid=4952 Methylcrotonoyl-CoA carboxylase subunit alpha [Yarrowia lipolytica]	ko01100//Metabolic pathways;ko00280//Valine, leucine and isoleucine degradation	GO:0002169//3-methylcrotonyl-CoA carboxylase complex, mitochondrial;GO:0005575//cellular_component;GO:0005622//intracellular anatomical structure;GO:0005737//cytoplasm;GO:0005739//mitochondrion;GO:0005759//mitochondrial matrix;GO:0005829//cytosol;GO:0005840//ribosome;GO:0005951//carbamoyl-phosphate synthase complex;GO:0009317//acetyl-CoA carboxylase complex;GO:0009320//phosphoribosylaminoimidazol…	GO:0000166//nucleotide binding;GO:0000287//magnesium ion binding;GO:0003674//molecular_function;GO:0003824//catalytic activity;GO:0003989//acetyl-CoA carboxylase activity;GO:0004075//biotin carboxylase activity;GO:0004088//carbamoyl-phosphate synthase (glutamine-hydrolyzing) activity;GO:0004485//methylcrotonoyl-CoA carboxylase activity;GO:0004637//phosphoribosylamine-glycine ligase activity;GO:00…	GO:0006082//organic acid metabolic process;GO:0006090//pyruvate metabolic process;GO:0006094//gluconeogenesis;GO:0006096//glycolytic process;GO:0006520//cellular amino acid metabolic process;GO:0006551//leucine metabolic process;GO:0006552//leucine catabolic process;GO:0006629//lipid metabolic process;GO:0006631//fatty acid metabolic process;GO:0006633//fatty acid biosynthetic process;GO:0006766/…	UP
RSB1 (YALI1_B18236g)	4.042	5.025	4.116	14.064	9.417	15.796	1.57501	2.65022e-06	XP_500851.1 taxid=4952 Sphingoid long-chain base transporter RSB1 [Yarrowia lipolytica]	-	GO:0016020//membrane	-	-	UP
LTE1 (YALI1_E41206g)	5.114	4.897	7.777	20.674	10.012	22.199	1.57195	2.8482e-06	CAG80391.1 taxid=4952 YALI0E34727p [Yarrowia lipolytica CLIB122]	ko04111//Cell cycle - yeast	GO:0005575//cellular_component;GO:0005622//intracellular anatomical structure;GO:0005737//cytoplasm;GO:0005933//cellular bud	GO:0003674//molecular_function;GO:0005085//guanyl-nucleotide exchange factor activity;GO:0005488//binding;GO:0005515//protein binding;GO:0019899//enzyme binding;GO:0031267//small GTPase binding;GO:0051020//GTPase binding;GO:0098772//molecular function regulator	GO:0000075//cell cycle checkpoint signaling;GO:0000278//mitotic cell cycle;GO:0001100//negative regulation of exit from mitosis;GO:0006810//transport;GO:0007049//cell cycle;GO:0007088//regulation of mitotic nuclear division;GO:0007093//mitotic cell cycle checkpoint signaling;GO:0007096//regulation of exit from mitosis;GO:0007154//cell communication;GO:0007165//signal transduction;GO:0007264//smal…	UP
QDR2 (YALI1_F05509g)	0.496	0.247	0.291	2.049	1.387	3.23	2.68859	3.14448e-06	XP_504962.1 taxid=4952 Multidrug transporter QDR2 [Yarrowia lipolytica]	-	GO:0005886//plasma membrane;GO:0016020//membrane	GO:0008028//monocarboxylic acid transmembrane transporter activity;GO:0022857//transmembrane transporter activity;GO:0042910//xenobiotic transmembrane transporter activity	GO:0006817//phosphate ion transport;GO:0006855//xenobiotic transmembrane transport;GO:0015718//monocarboxylic acid transport;GO:0042908//xenobiotic transport;GO:0055085//transmembrane transport	UP
AADAC (YALI1_E20923g)	35.32	40	66.19	124.564	96.14	140.632	1.35244	3.57804e-06	XP_504071.1 taxid=4952 Hormone-sensitive lipase [Yarrowia lipolytica]	-	-	GO:0016787//hydrolase activity	-	UP
CIR1 (YALI1_C28513g)	182.375	204.193	275.212	533.834	411.438	570.354	1.19549	3.98001e-06	XP_502053.1 taxid=4952 Putative electron transfer flavoprotein subunit beta [Yarrowia lipolytica]	-	GO:0005575//cellular_component;GO:0005622//intracellular anatomical structure;GO:0005737//cytoplasm;GO:0005739//mitochondrion;GO:0005759//mitochondrial matrix;GO:0005829//cytosol;GO:0017133//mitochondrial electron transfer flavoprotein complex;GO:0031974//membrane-enclosed lumen;GO:0032991//protein-containing complex;GO:0043226//organelle;GO:0043227//membrane-bounded organelle;GO:0043229//intrace…	GO:0000166//nucleotide binding;GO:0003674//molecular_function;GO:0003824//catalytic activity;GO:0005488//binding;GO:0009055//electron transfer activity;GO:0016491//oxidoreductase activity;GO:0036094//small molecule binding;GO:0097159//organic cyclic compound binding;GO:1901265//nucleoside phosphate binding;GO:1901363//heterocyclic compound binding	GO:0006082//organic acid metabolic process;GO:0006091//generation of precursor metabolites and energy;GO:0006119//oxidative phosphorylation;GO:0006139//nucleobase-containing compound metabolic process;GO:0006163//purine nucleotide metabolic process;GO:0006629//lipid metabolic process;GO:0006631//fatty acid metabolic process;GO:0006635//fatty acid beta-oxidation;GO:0006725//cellular aromatic compo…	UP
GGC1 (YALI1_C20198g)	180.012	228.356	292.551	535.244	475.503	548.84	1.15384	4.29245e-06	XP_501830.2 taxid=4952 Mitochondrial GTP/GDP carrier protein 1 [Yarrowia lipolytica]	-	GO:0005575//cellular_component;GO:0005622//intracellular anatomical structure;GO:0005737//cytoplasm;GO:0005739//mitochondrion;GO:0005740//mitochondrial envelope;GO:0005743//mitochondrial inner membrane;GO:0016020//membrane;GO:0016021//integral component of membrane;GO:0019866//organelle inner membrane;GO:0031090//organelle membrane;GO:0031224//intrinsic component of membrane;GO:0031966//mitochond…	GO:0001409//guanine nucleotide transmembrane transporter activity;GO:0003674//molecular_function;GO:0005215//transporter activity;GO:0015215//nucleotide transmembrane transporter activity;GO:0015216//purine nucleotide transmembrane transporter activity;GO:0015605//organophosphate ester transmembrane transporter activity;GO:0015932//nucleobase-containing compound transmembrane transporter activity…	GO:0000002//mitochondrial genome maintenance;GO:0001408//guanine nucleotide transport;GO:0006810//transport;GO:0006839//mitochondrial transport;GO:0006862//nucleotide transport;GO:0006863//purine nucleobase transport;GO:0006873//cellular ion homeostasis;GO:0006875//cellular metal ion homeostasis;GO:0006879//cellular iron ion homeostasis;GO:0006996//organelle organization;GO:0007005//mitochondrion…	UP
FMDH (YALI1_F36930g)	1.591	2.78	5.054	18.842	6.325	27.348	2.47817	4.35972e-06	AOW07861.1 taxid=4952 hypothetical protein YALI1_F36930g [Yarrowia lipolytica]	ko01100//Metabolic pathways;ko01200//Carbon metabolism;ko00630//Glyoxylate and dicarboxylate metabolism;ko00680//Methane metabolism	-	GO:0004617//phosphoglycerate dehydrogenase activity;GO:0016616//oxidoreductase activity, acting on the CH-OH group of donors, NAD or NADP as acceptor;GO:0051287//NAD binding	GO:0006564//L-serine biosynthetic process	UP
Mccc2 (YALI1_E15559g)	29.287	12.733	42.576	100.835	65.698	97.579	1.64249	4.38201e-06	CAG79463.1 taxid=4952 YALI0E12595p [Yarrowia lipolytica CLIB122]	ko01100//Metabolic pathways;ko00280//Valine, leucine and isoleucine degradation	GO:0009317//acetyl-CoA carboxylase complex	GO:0003989//acetyl-CoA carboxylase activity;GO:0016743//carboxyl- or carbamoyltransferase activity;GO:0016831//carboxy-lyase activity	GO:0005975//carbohydrate metabolic process;GO:0006633//fatty acid biosynthetic process	UP
dmoA (YALI1_E27625g)	4.034	7.021	7.011	15.193	14.314	17.997	1.39477	4.63388e-06	XP_504310.1 taxid=4952 Dimethyl-sulfide monooxygenase [Yarrowia lipolytica]	-	GO:0005829//cytosol	GO:0004497//monooxygenase activity;GO:0008726//alkanesulfonate monooxygenase activity;GO:0010181//FMN binding;GO:0016491//oxidoreductase activity;GO:0016705//oxidoreductase activity, acting on paired donors, with incorporation or reduction of molecular oxygen;GO:0018537//coenzyme F420-dependent N5,N10-methenyltetrahydromethanopterin reductase activity;GO:0070967//coenzyme F420 binding	GO:0006790//sulfur compound metabolic process;GO:0008152//metabolic process;GO:0015948//methanogenesis	UP
PCD1 (YALI1_F33426g)	10.071	15.561	14.727	32.877	31.372	30.156	1.22597	4.92686e-06	XP_505891.1 taxid=4952 Peroxisomal coenzyme A diphosphatase 1, peroxisomal [Yarrowia lipolytica]	-	GO:0005575//cellular_component;GO:0005622//intracellular anatomical structure;GO:0005737//cytoplasm;GO:0005777//peroxisome;GO:0005778//peroxisomal membrane;GO:0005782//peroxisomal matrix;GO:0005829//cytosol;GO:0016020//membrane;GO:0016021//integral component of membrane;GO:0031090//organelle membrane;GO:0031224//intrinsic component of membrane;GO:0031903//microbody membrane;GO:0031907//microbody …	GO:0000287//magnesium ion binding;GO:0003674//molecular_function;GO:0003676//nucleic acid binding;GO:0003723//RNA binding;GO:0003824//catalytic activity;GO:0003986//acetyl-CoA hydrolase activity;GO:0004778//succinyl-CoA hydrolase activity;GO:0005102//signaling receptor binding;GO:0005488//binding;GO:0005515//protein binding;GO:0008413//8-oxo-7,8-dihydroguanosine triphosphate pyrophosphatase activ…	GO:0006082//organic acid metabolic process;GO:0006084//acetyl-CoA metabolic process;GO:0006139//nucleobase-containing compound metabolic process;GO:0006163//purine nucleotide metabolic process;GO:0006195//purine nucleotide catabolic process;GO:0006259//DNA metabolic process;GO:0006281//DNA repair;GO:0006605//protein targeting;GO:0006625//protein targeting to peroxisome;GO:0006629//lipid metabolic…	UP
PHO84 (YALI1_A15132g)	26.7	41.085	41.742	90.492	68.43	99.03	1.23582	5.24641e-06	KAJ8051685.1 taxid=4952 major facilitator superfamily domain-containing protein [Yarrowia lipolytica]	-	GO:0005886//plasma membrane;GO:0016020//membrane	GO:0008028//monocarboxylic acid transmembrane transporter activity;GO:0015112//nitrate transmembrane transporter activity;GO:0015113//nitrite transmembrane transporter activity;GO:0015295//solute:proton symporter activity;GO:0022857//transmembrane transporter activity;GO:0042910//xenobiotic transmembrane transporter activity;GO:0051119//sugar transmembrane transporter activity	GO:0006810//transport;GO:0006817//phosphate ion transport;GO:0008643//carbohydrate transport;GO:0015706//nitrate transport;GO:0015707//nitrite transport;GO:0015718//monocarboxylic acid transport;GO:0042908//xenobiotic transport;GO:0055085//transmembrane transport	UP
hisP (YALI1_B26205g)	2.111	2.555	3.858	0.258	0.708	0.55	-2.49126	5.39925e-06	KAJ8052735.1 taxid=4952 amino acid permease-domain-containing protein [Yarrowia lipolytica]	-	GO:0005886//plasma membrane;GO:0016020//membrane	GO:0015171//amino acid transmembrane transporter activity;GO:0015185//gamma-aminobutyric acid transmembrane transporter activity;GO:0022857//transmembrane transporter activity;GO:0043858//arginine:ornithine antiporter activity	GO:0006527//arginine catabolic process;GO:0006865//amino acid transport;GO:0015812//gamma-aminobutyric acid transport;GO:0055085//transmembrane transport;GO:1903826//arginine transmembrane transport	DOWN
RSB1 (YALI1_E32776g)	20.337	13.959	20.271	38.014	42.055	43.857	1.18338	5.49931e-06	XP_504482.1 taxid=4952 Sphingoid long-chain base transporter RSB1 [Yarrowia lipolytica]	-	GO:0016020//membrane	-	-	UP
arg-13 (YALI1_D08734g)	35.406	42.037	34.259	83.389	69.482	83.785	1.08314	5.68335e-06	XP_502502.1 taxid=4952 Amino-acid transporter arg-13 [Yarrowia lipolytica]	-	GO:0005575//cellular_component;GO:0005622//intracellular anatomical structure;GO:0005737//cytoplasm;GO:0005739//mitochondrion;GO:0005740//mitochondrial envelope;GO:0005743//mitochondrial inner membrane;GO:0016020//membrane;GO:0016021//integral component of membrane;GO:0019866//organelle inner membrane;GO:0031090//organelle membrane;GO:0031224//intrinsic component of membrane;GO:0031966//mitochond…	GO:0000064//L-ornithine transmembrane transporter activity;GO:0003674//molecular_function;GO:0005215//transporter activity;GO:0005342//organic acid transmembrane transporter activity;GO:0008324//cation transmembrane transporter activity;GO:0008509//anion transmembrane transporter activity;GO:0008514//organic anion transmembrane transporter activity;GO:0015075//ion transmembrane transporter activi…	GO:0003333//amino acid transmembrane transport;GO:0006082//organic acid metabolic process;GO:0006520//cellular amino acid metabolic process;GO:0006525//arginine metabolic process;GO:0006526//arginine biosynthetic process;GO:0006807//nitrogen compound metabolic process;GO:0006810//transport;GO:0006811//ion transport;GO:0006812//cation transport;GO:0006820//anion transport;GO:0006839//mitochondrial…	UP
moc3 (YALI1_C16572g)	4.834	4.808	5.166	11.709	9.827	12.423	1.19742	6.37006e-06	CAG82050.1 taxid=4952 YALI0C11858p [Yarrowia lipolytica CLIB122]	-	-	GO:0000981//DNA-binding transcription factor activity, RNA polymerase II-specific;GO:0008270//zinc ion binding	GO:0006355//regulation of transcription, DNA-templated	UP
etfA (YALI1_E16359g)	94.477	118.29	163.618	303.557	237.516	339.627	1.22644	7.63835e-06	XP_503900.2 taxid=4952 Electron transfer flavoprotein subunit alpha [Yarrowia lipolytica]	-	GO:0005575//cellular_component;GO:0005622//intracellular anatomical structure;GO:0005737//cytoplasm;GO:0005739//mitochondrion;GO:0005759//mitochondrial matrix;GO:0017133//mitochondrial electron transfer flavoprotein complex;GO:0031974//membrane-enclosed lumen;GO:0032991//protein-containing complex;GO:0043226//organelle;GO:0043227//membrane-bounded organelle;GO:0043229//intracellular organelle;GO:…	GO:0000166//nucleotide binding;GO:0003674//molecular_function;GO:0003824//catalytic activity;GO:0005488//binding;GO:0009055//electron transfer activity;GO:0016491//oxidoreductase activity;GO:0036094//small molecule binding;GO:0043167//ion binding;GO:0043168//anion binding;GO:0050660//flavin adenine dinucleotide binding;GO:0097159//organic cyclic compound binding;GO:1901265//nucleoside phosphate b…	GO:0001655//urogenital system development;GO:0001700//embryonic development via the syncytial blastoderm;GO:0002009//morphogenesis of an epithelium;GO:0006082//organic acid metabolic process;GO:0006091//generation of precursor metabolites and energy;GO:0006119//oxidative phosphorylation;GO:0006139//nucleobase-containing compound metabolic process;GO:0006163//purine nucleotide metabolic process;GO…	UP
SIF2 (YALI1_F14805g)	22.951	27.29	34.349	57.339	58.823	67.569	1.11904	7.6779e-06	XP_505275.1 taxid=4952 F-box-like/WD repeat-containing protein TBL1X [Yarrowia lipolytica]	-	GO:0000118//histone deacetylase complex;GO:0000228//nuclear chromosome;GO:0000785//chromatin;GO:0005575//cellular_component;GO:0005622//intracellular anatomical structure;GO:0005634//nucleus;GO:0005654//nucleoplasm;GO:0005694//chromosome;GO:0005700//polytene chromosome;GO:0017053//transcription repressor complex;GO:0031974//membrane-enclosed lumen;GO:0031981//nuclear lumen;GO:0032991//protein-con…	GO:0003674//molecular_function;GO:0003682//chromatin binding;GO:0003712//transcription coregulator activity;GO:0003714//transcription corepressor activity;GO:0005488//binding;GO:0005515//protein binding;GO:0008134//transcription factor binding;GO:0140110//transcription regulator activity	GO:0000122//negative regulation of transcription by RNA polymerase II;GO:0001654//eye development;GO:0001745//compound eye morphogenesis;GO:0001932//regulation of protein phosphorylation;GO:0001933//negative regulation of protein phosphorylation;GO:0001934//positive regulation of protein phosphorylation;GO:0002009//morphogenesis of an epithelium;GO:0002165//instar larval or pupal development;GO:0…	UP
LEU5 (YALI1_F20788g)	13.093	10.119	22.438	46.254	31.403	47.359	1.45343	7.78459e-06	XP_505457.1 taxid=4952 Mitochondrial carrier protein LEU5 [Yarrowia lipolytica]	-	GO:0005575//cellular_component;GO:0005622//intracellular anatomical structure;GO:0005737//cytoplasm;GO:0005739//mitochondrion;GO:0005740//mitochondrial envelope;GO:0005743//mitochondrial inner membrane;GO:0016020//membrane;GO:0016021//integral component of membrane;GO:0019866//organelle inner membrane;GO:0031090//organelle membrane;GO:0031224//intrinsic component of membrane;GO:0031300//intrinsic…	GO:0000295//adenine nucleotide transmembrane transporter activity;GO:0003674//molecular_function;GO:0003824//catalytic activity;GO:0005215//transporter activity;GO:0005346//purine ribonucleotide transmembrane transporter activity;GO:0005347//ATP transmembrane transporter activity;GO:0008324//cation transmembrane transporter activity;GO:0008509//anion transmembrane transporter activity;GO:0008514/…	GO:0006810//transport;GO:0006811//ion transport;GO:0006812//cation transport;GO:0006820//anion transport;GO:0006839//mitochondrial transport;GO:0006855//xenobiotic transmembrane transport;GO:0006862//nucleotide transport;GO:0006996//organelle organization;GO:0007005//mitochondrion organization;GO:0007006//mitochondrial membrane organization;GO:0008150//biological_process;GO:0008152//metabolic pro…	UP
YIL067C (YALI1_F26399g)	19.706	22.278	29.89	56.299	44.341	64.641	1.20138	7.89073e-06	XP_505639.2 taxid=4952 Hypothetical protein YALI2_E01120g [Yarrowia lipolytica]	-	GO:0000322//storage vacuole;GO:0000323//lytic vacuole;GO:0000324//fungal-type vacuole;GO:0005575//cellular_component;GO:0005622//intracellular anatomical structure;GO:0005737//cytoplasm;GO:0005773//vacuole;GO:0005774//vacuolar membrane;GO:0016020//membrane;GO:0016021//integral component of membrane;GO:0031090//organelle membrane;GO:0031224//intrinsic component of membrane;GO:0043226//organelle;GO…	GO:0003674//molecular_function	GO:0006629//lipid metabolic process;GO:0008150//biological_process	UP
KEL3 (YALI1_A11415g)	20.582	24.881	37.96	73.469	54.805	71.34	1.2587	8.16307e-06	XP_499980.1 taxid=4952 Kelch repeat-containing protein 3 [Yarrowia lipolytica]	-	GO:0005575//cellular_component;GO:0005622//intracellular anatomical structure;GO:0005737//cytoplasm	GO:0003674//molecular_function;GO:0005515//protein binding	GO:0008150//biological_process	UP
TPS2 (YALI1_D17620g)	15.049	19.694	21.246	42.023	34.975	44.15	1.11356	8.58698e-06	XP_502823.1 taxid=4952 Trehalose-phosphatase [Yarrowia lipolytica]	ko01100//Metabolic pathways;ko01110//Biosynthesis of secondary metabolites;ko00500//Starch and sucrose metabolism	GO:0005575//cellular_component;GO:0005622//intracellular anatomical structure;GO:0005737//cytoplasm;GO:0005739//mitochondrion;GO:0005946//alpha,alpha-trehalose-phosphate synthase complex (UDP-forming);GO:0032991//protein-containing complex;GO:0043226//organelle;GO:0043227//membrane-bounded organelle;GO:0043229//intracellular organelle;GO:0043231//intracellular membrane-bounded organelle;GO:190249…	GO:0000287//magnesium ion binding;GO:0003674//molecular_function;GO:0003824//catalytic activity;GO:0003825//alpha,alpha-trehalose-phosphate synthase (UDP-forming) activity;GO:0004805//trehalose-phosphatase activity;GO:0008967//phosphoglycolate phosphatase activity;GO:0016787//hydrolase activity;GO:0016788//hydrolase activity, acting on ester bonds;GO:0016791//phosphatase activity;GO:0019203//carb…	GO:0005975//carbohydrate metabolic process;GO:0005984//disaccharide metabolic process;GO:0005986//sucrose biosynthetic process;GO:0005991//trehalose metabolic process;GO:0005992//trehalose biosynthetic process;GO:0006793//phosphorus metabolic process;GO:0006796//phosphate-containing compound metabolic process;GO:0006950//response to stress;GO:0006970//response to osmotic stress;GO:0008150//biolog…	UP
fahA (YALI1_D36215g)	26.155	6.014	33.402	5.195	5.899	3.12	-2.20575	9.77692e-06	RMI99120.1 taxid=4952 fumarylacetoacetase [Yarrowia lipolytica]	ko01100//Metabolic pathways;ko00350//Tyrosine metabolism	GO:0005575//cellular_component;GO:0005622//intracellular anatomical structure;GO:0005737//cytoplasm;GO:0005829//cytosol	GO:0003674//molecular_function;GO:0003824//catalytic activity;GO:0004334//fumarylacetoacetase activity;GO:0005488//binding;GO:0008704//5-carboxymethyl-2-hydroxymuconate delta-isomerase activity;GO:0016787//hydrolase activity;GO:0016822//hydrolase activity, acting on acid carbon-carbon bonds;GO:0016823//hydrolase activity, acting on acid carbon-carbon bonds, in ketonic substances;GO:0018800//5-oxo…	GO:0006082//organic acid metabolic process;GO:0006520//cellular amino acid metabolic process;GO:0006525//arginine metabolic process;GO:0006527//arginine catabolic process;GO:0006558//L-phenylalanine metabolic process;GO:0006559//L-phenylalanine catabolic process;GO:0006570//tyrosine metabolic process;GO:0006572//tyrosine catabolic process;GO:0006725//cellular aromatic compound metabolic process;G…	DOWN
Nipsnap1 (YALI1_D33599g)	76.952	55.1	73.693	144.075	131.231	146.747	1.03657	1.00545e-05	CAG81473.1 taxid=4952 YALI0D25322p [Yarrowia lipolytica CLIB122]	-	GO:0005575//cellular_component;GO:0005622//intracellular anatomical structure;GO:0005737//cytoplasm;GO:0005739//mitochondrion;GO:0043226//organelle;GO:0043227//membrane-bounded organelle;GO:0043229//intracellular organelle;GO:0043231//intracellular membrane-bounded organelle	GO:0003674//molecular_function;GO:0003824//catalytic activity;GO:0016787//hydrolase activity;GO:0016788//hydrolase activity, acting on ester bonds;GO:0016791//phosphatase activity;GO:0042578//phosphoric ester hydrolase activity	GO:0006793//phosphorus metabolic process;GO:0006796//phosphate-containing compound metabolic process;GO:0008150//biological_process;GO:0008152//metabolic process;GO:0009987//cellular process;GO:0016311//dephosphorylation;GO:0044237//cellular metabolic process	UP
AN5749 (YALI1_E08782g)	2.372	3.661	1.679	8.366	6.94	9.599	1.69126	1.04527e-05	AOW05077.1 taxid=4952 hypothetical protein YALI1_E08782g [Yarrowia lipolytica]	ko01100//Metabolic pathways;ko01110//Biosynthesis of secondary metabolites;ko01230//Biosynthesis of amino acids;ko01210//2-Oxocarboxylic acid metabolism;ko00220//Arginine biosynthesis	-	GO:0008270//zinc ion binding;GO:0008777//acetylornithine deacetylase activity;GO:0009014//succinyl-diaminopimelate desuccinylase activity;GO:0016787//hydrolase activity;GO:0016811//hydrolase activity, acting on carbon-nitrogen (but not peptide) bonds, in linear amides;GO:0050897//cobalt ion binding	GO:0006526//arginine biosynthetic process;GO:0006592//ornithine biosynthetic process;GO:0009085//lysine biosynthetic process;GO:0009089//lysine biosynthetic process via diaminopimelate	UP
MME1 (YALI1_F25110g)	23.447	25.165	34.344	65.127	51.323	70.656	1.17344	1.05894e-05	KAB8286458.1 taxid=4952 mitochondrial carrier domain-containing protein [Yarrowia lipolytica]	-	GO:0005575//cellular_component;GO:0005622//intracellular anatomical structure;GO:0005737//cytoplasm;GO:0005739//mitochondrion;GO:0005740//mitochondrial envelope;GO:0005743//mitochondrial inner membrane;GO:0016020//membrane;GO:0016021//integral component of membrane;GO:0019866//organelle inner membrane;GO:0031090//organelle membrane;GO:0031224//intrinsic component of membrane;GO:0031966//mitochond…	GO:0003674//molecular_function;GO:0005215//transporter activity;GO:0008324//cation transmembrane transporter activity;GO:0015075//ion transmembrane transporter activity;GO:0015095//magnesium ion transmembrane transporter activity;GO:0015318//inorganic molecular entity transmembrane transporter activity;GO:0022857//transmembrane transporter activity;GO:0022890//inorganic cation transmembrane trans…	GO:0006810//transport;GO:0006811//ion transport;GO:0006812//cation transport;GO:0006839//mitochondrial transport;GO:0008150//biological_process;GO:0015693//magnesium ion transport;GO:0030001//metal ion transport;GO:0034220//ion transmembrane transport;GO:0045016//mitochondrial magnesium ion transmembrane transport;GO:0051179//localization;GO:0051234//establishment of localization;GO:0055085//tran…	UP
GCG1 (YALI1_F33572g)	14.431	24.8	16.478	40.405	49.192	41.236	1.23174	1.09044e-05	XP_505894.1 taxid=4952 Glutathione-specific gamma-glutamylcyclotransferase [Yarrowia lipolytica]	ko01100//Metabolic pathways;ko00480//Glutathione metabolism	GO:0005575//cellular_component;GO:0005622//intracellular anatomical structure;GO:0005634//nucleus;GO:0005737//cytoplasm;GO:0005829//cytosol;GO:0043226//organelle;GO:0043227//membrane-bounded organelle;GO:0043229//intracellular organelle;GO:0043231//intracellular membrane-bounded organelle	GO:0003674//molecular_function;GO:0003824//catalytic activity;GO:0003839//gamma-glutamylcyclotransferase activity;GO:0016603//glutaminyl-peptide cyclotransferase activity;GO:0016740//transferase activity;GO:0016746//acyltransferase activity;GO:0016755//aminoacyltransferase activity;GO:0016829//lyase activity;GO:0016840//carbon-nitrogen lyase activity;GO:0016842//amidine-lyase activity;GO:0061928/…	GO:0006518//peptide metabolic process;GO:0006575//cellular modified amino acid metabolic process;GO:0006749//glutathione metabolic process;GO:0006750//glutathione biosynthetic process;GO:0006751//glutathione catabolic process;GO:0006790//sulfur compound metabolic process;GO:0006807//nitrogen compound metabolic process;GO:0008150//biological_process;GO:0008152//metabolic process;GO:0009056//catabo…	UP
SEF1 (YALI1_D06408g)	5.973	5.98	6.384	15.58	10.211	20.806	1.34548	1.13729e-05	SEI35460.1 taxid=4952 YALIA101S07e01706g1_1 [Yarrowia lipolytica]	-	GO:0005575//cellular_component;GO:0005622//intracellular anatomical structure;GO:0005634//nucleus;GO:0005737//cytoplasm;GO:0043226//organelle;GO:0043227//membrane-bounded organelle;GO:0043229//intracellular organelle;GO:0043231//intracellular membrane-bounded organelle	GO:0000981//DNA-binding transcription factor activity, RNA polymerase II-specific;GO:0001067//transcription regulatory region nucleic acid binding;GO:0003674//molecular_function;GO:0003676//nucleic acid binding;GO:0003677//DNA binding;GO:0003700//DNA-binding transcription factor activity;GO:0005488//binding;GO:0008270//zinc ion binding;GO:0043167//ion binding;GO:0043169//cation binding;GO:0046872…	GO:0006139//nucleobase-containing compound metabolic process;GO:0006351//transcription, DNA-templated;GO:0006355//regulation of transcription, DNA-templated;GO:0006357//regulation of transcription by RNA polymerase II;GO:0006725//cellular aromatic compound metabolic process;GO:0006807//nitrogen compound metabolic process;GO:0006873//cellular ion homeostasis;GO:0006875//cellular metal ion homeosta…	UP
GUF1 (YALI1_F14374g)	27.978	39.136	45.414	83.496	75.157	82.531	1.09985	1.1967e-05	XP_505257.1 taxid=4952 Translation factor GUF1 [Yarrowia lipolytica]	-	GO:0000313//organellar ribosome;GO:0000428//DNA-directed RNA polymerase complex;GO:0005575//cellular_component;GO:0005622//intracellular anatomical structure;GO:0005634//nucleus;GO:0005654//nucleoplasm;GO:0005666//RNA polymerase III complex;GO:0005737//cytoplasm;GO:0005739//mitochondrion;GO:0005740//mitochondrial envelope;GO:0005743//mitochondrial inner membrane;GO:0005759//mitochondrial matrix;G…	GO:0000166//nucleotide binding;GO:0001056//RNA polymerase III activity;GO:0001882//nucleoside binding;GO:0001883//purine nucleoside binding;GO:0003674//molecular_function;GO:0003723//RNA binding;GO:0003743//translation initiation factor activity;GO:0003746//translation elongation factor activity;GO:0003747//translation release factor activity;GO:0003824//catalytic activity;GO:0003899//DNA-directe…	GO:0000103//sulfate assimilation;GO:0001514//selenocysteine incorporation;GO:0006139//nucleobase-containing compound metabolic process;GO:0006351//transcription, DNA-templated;GO:0006383//transcription by RNA polymerase III;GO:0006399//tRNA metabolic process;GO:0006412//translation;GO:0006413//translational initiation;GO:0006414//translational elongation;GO:0006415//translational termination;GO:0…	UP
CFL1 (YALI1_D34446g)	8.316	0.658	3.519	80.864	37.852	83.921	4.01971	1.26339e-05	XP_503299.2 taxid=4952 Ferric/cupric reductase transmembrane component 1 [Yarrowia lipolytica]	-	-	GO:0016491//oxidoreductase activity	-	UP
MRM1 (YALI1_F35656g)	30.559	41.753	40.72	69.917	89.647	72.123	1.03545	1.31936e-05	CAG78784.1 taxid=4952 YALI0F27995p [Yarrowia lipolytica CLIB122]	-	GO:0005575//cellular_component;GO:0005622//intracellular anatomical structure;GO:0005737//cytoplasm;GO:0005739//mitochondrion;GO:0005759//mitochondrial matrix;GO:0031974//membrane-enclosed lumen;GO:0043226//organelle;GO:0043227//membrane-bounded organelle;GO:0043229//intracellular organelle;GO:0043231//intracellular membrane-bounded organelle;GO:0043233//organelle lumen;GO:0070013//intracellular …	GO:0003674//molecular_function;GO:0003676//nucleic acid binding;GO:0003723//RNA binding;GO:0003824//catalytic activity;GO:0005488//binding;GO:0008168//methyltransferase activity;GO:0008170//N-methyltransferase activity;GO:0008171//O-methyltransferase activity;GO:0008173//RNA methyltransferase activity;GO:0008649//rRNA methyltransferase activity;GO:0008757//S-adenosylmethionine-dependent methyltra…	GO:0000154//rRNA modification;GO:0000451//rRNA 2'-O-methylation;GO:0000453//enzyme-directed rRNA 2'-O-methylation;GO:0000959//mitochondrial RNA metabolic process;GO:0000963//mitochondrial RNA processing;GO:0001510//RNA methylation;GO:0006139//nucleobase-containing compound metabolic process;GO:0006364//rRNA processing;GO:0006396//RNA processing;GO:0006725//cellular aromatic compound metabolic pro…	UP
SPBC29A3.11c (YALI1_F20943g)	24.054	27.78	37.092	71.128	53.332	79.554	1.19799	1.32367e-05	XP_505461.1 taxid=4952 Mitochondrial magnesium exporter 1 [Yarrowia lipolytica]	-	GO:0005575//cellular_component;GO:0005622//intracellular anatomical structure;GO:0005737//cytoplasm;GO:0005739//mitochondrion;GO:0005740//mitochondrial envelope;GO:0005743//mitochondrial inner membrane;GO:0016020//membrane;GO:0016021//integral component of membrane;GO:0019028//viral capsid;GO:0019866//organelle inner membrane;GO:0031090//organelle membrane;GO:0031224//intrinsic component of membr…	GO:0000064//L-ornithine transmembrane transporter activity;GO:0003674//molecular_function;GO:0005198//structural molecule activity;GO:0005215//transporter activity;GO:0005342//organic acid transmembrane transporter activity;GO:0008324//cation transmembrane transporter activity;GO:0008509//anion transmembrane transporter activity;GO:0008514//organic anion transmembrane transporter activity;GO:0008…	GO:0003333//amino acid transmembrane transport;GO:0006810//transport;GO:0006811//ion transport;GO:0006812//cation transport;GO:0006820//anion transport;GO:0006839//mitochondrial transport;GO:0006844//acyl carnitine transport;GO:0006855//xenobiotic transmembrane transport;GO:0006865//amino acid transport;GO:0008150//biological_process;GO:0015695//organic cation transport;GO:0015696//ammonium trans…	UP
SPBPB10D8.01 (YALI1_C08748g)	7.86	8.019	8.931	17.957	15.695	22.032	1.16634	1.40815e-05	AOW02433.1 taxid=4952 hypothetical protein YALI1_C08748g [Yarrowia lipolytica]	-	GO:0016020//membrane	GO:0022857//transmembrane transporter activity;GO:0042910//xenobiotic transmembrane transporter activity;GO:1901241//4-hydroxyphenylacetate transmembrane transporter activity	GO:0042908//xenobiotic transport;GO:0055085//transmembrane transport;GO:1900754//4-hydroxyphenylacetate transport	UP
YPS3 (YALI1_C15322g)	5.356	3.482	3.222	9.921	10.59	10.88	1.38012	1.41479e-05	XP_501700.2 taxid=4952 Acid protease [Yarrowia lipolytica]	-	-	-	-	UP
CYP52A12 (YALI1_B02833g)	9.073	9.942	14.712	29.464	20.216	32.621	1.28701	1.57511e-05	XP_500402.1 taxid=4952 Cytochrome P450 52A12 [Yarrowia lipolytica]	-	-	GO:0004497//monooxygenase activity;GO:0005506//iron ion binding;GO:0016705//oxidoreductase activity, acting on paired donors, with incorporation or reduction of molecular oxygen;GO:0020037//heme binding	GO:0046148//pigment biosynthetic process	UP
SPCC550.07 (YALI1_E41276g)	32.449	24.625	8.086	4.477	5.111	7.039	-1.97046	1.61416e-05	XP_504786.1 taxid=4952 Putative amidase [Yarrowia lipolytica]	ko01100//Metabolic pathways;ko00330//Arginine and proline metabolism;ko00380//Tryptophan metabolism;ko00360//Phenylalanine metabolism	GO:0030956//glutamyl-tRNA(Gln) amidotransferase complex	GO:0004039//allophanate hydrolase activity;GO:0016811//hydrolase activity, acting on carbon-nitrogen (but not peptide) bonds, in linear amides;GO:0050567//glutaminyl-tRNA synthase (glutamine-hydrolyzing) activity	GO:0006412//translation;GO:0006424//glutamyl-tRNA aminoacylation;GO:0019627//urea metabolic process	DOWN
SPAC26F1.07 (YALI1_F24773g)	1432.92	1349.18	953.027	403.377	637.38	479.66	-1.29669	1.77676e-05	VBB82738.1 taxid=4952 Glycerol dehydrogenase [Yarrowia lipolytica]	ko01100//Metabolic pathways;ko00040//Pentose and glucuronate interconversions	GO:0005737//cytoplasm;GO:0016020//membrane	GO:0004176//ATP-dependent peptidase activity;GO:0004222//metalloendopeptidase activity;GO:0005524//ATP binding;GO:0008270//zinc ion binding	GO:0006813//potassium ion transport	DOWN
MRX10 (YALI1_D25289g)	13.377	19.838	19.577	38.094	38.913	36.25	1.10121	1.81953e-05	XP_503054.1 taxid=4952 MIOREX complex component 10 [Yarrowia lipolytica]	-	GO:0005575//cellular_component;GO:0005622//intracellular anatomical structure;GO:0005737//cytoplasm;GO:0005739//mitochondrion;GO:0005740//mitochondrial envelope;GO:0005743//mitochondrial inner membrane;GO:0016020//membrane;GO:0016021//integral component of membrane;GO:0019866//organelle inner membrane;GO:0031090//organelle membrane;GO:0031224//intrinsic component of membrane;GO:0031966//mitochond…	GO:0003674//molecular_function	GO:0006412//translation;GO:0006417//regulation of translation;GO:0006518//peptide metabolic process;GO:0006807//nitrogen compound metabolic process;GO:0008150//biological_process;GO:0008152//metabolic process;GO:0009058//biosynthetic process;GO:0009059//macromolecule biosynthetic process;GO:0009889//regulation of biosynthetic process;GO:0009891//positive regulation of biosynthetic process;GO:0009…	UP
APD1 (YALI1_C21544g)	110.45	103.141	151.04	304.239	195.258	320.181	1.16862	2.0435e-05	XP_501860.1 taxid=4952 Altered inheritance of mitochondria protein 32 [Yarrowia lipolytica]	-	-	-	-	UP
MYCGRDRAFT_76805 (YALI1_F29301g)	14.853	8.455	17.099	38.783	25.529	39.59	1.36255	2.12989e-05	XP_505737.1 taxid=4952 Putative enoyl-CoA hydratase 2 [Yarrowia lipolytica]	ko01100//Metabolic pathways;ko00280//Valine, leucine and isoleucine degradation	GO:0005575//cellular_component;GO:0005622//intracellular anatomical structure;GO:0005737//cytoplasm;GO:0005739//mitochondrion;GO:0016507//mitochondrial fatty acid beta-oxidation multienzyme complex;GO:0036125//fatty acid beta-oxidation multienzyme complex;GO:0043226//organelle;GO:0043227//membrane-bounded organelle;GO:0043229//intracellular organelle;GO:0043231//intracellular membrane-bounded org…	GO:0003674//molecular_function;GO:0003676//nucleic acid binding;GO:0003723//RNA binding;GO:0003729//mRNA binding;GO:0003730//mRNA 3'-UTR binding;GO:0003824//catalytic activity;GO:0003857//3-hydroxyacyl-CoA dehydrogenase activity;GO:0004165//dodecenoyl-CoA delta-isomerase activity;GO:0004300//enoyl-CoA hydratase activity;GO:0004490//methylglutaconyl-CoA hydratase activity;GO:0005488//binding;GO:00…	GO:0006082//organic acid metabolic process;GO:0006508//proteolysis;GO:0006520//cellular amino acid metabolic process;GO:0006551//leucine metabolic process;GO:0006552//leucine catabolic process;GO:0006629//lipid metabolic process;GO:0006631//fatty acid metabolic process;GO:0006635//fatty acid beta-oxidation;GO:0006807//nitrogen compound metabolic process;GO:0006950//response to stress;GO:0008150//…	UP
ARG2 (YALI1_B21356g)	24.354	35.534	45.684	81.078	71.654	79.694	1.13854	2.23022e-05	XP_500971.1 taxid=4952 Amino-acid acetyltransferase [Yarrowia lipolytica]	ko01100//Metabolic pathways;ko01110//Biosynthesis of secondary metabolites;ko01230//Biosynthesis of amino acids;ko01210//2-Oxocarboxylic acid metabolism;ko00220//Arginine biosynthesis	GO:0005575//cellular_component;GO:0005622//intracellular anatomical structure;GO:0005737//cytoplasm;GO:0005739//mitochondrion;GO:0005759//mitochondrial matrix;GO:0031974//membrane-enclosed lumen;GO:0043226//organelle;GO:0043227//membrane-bounded organelle;GO:0043229//intracellular organelle;GO:0043231//intracellular membrane-bounded organelle;GO:0043233//organelle lumen;GO:0070013//intracellular …	GO:0003674//molecular_function;GO:0003824//catalytic activity;GO:0004042//acetyl-CoA:L-glutamate N-acetyltransferase activity;GO:0005488//binding;GO:0008080//N-acetyltransferase activity;GO:0016407//acetyltransferase activity;GO:0016410//N-acyltransferase activity;GO:0016597//amino acid binding;GO:0016740//transferase activity;GO:0016746//acyltransferase activity;GO:0016747//acyltransferase activ…	GO:0000050//urea cycle;GO:0006082//organic acid metabolic process;GO:0006520//cellular amino acid metabolic process;GO:0006525//arginine metabolic process;GO:0006526//arginine biosynthetic process;GO:0006536//glutamate metabolic process;GO:0006591//ornithine metabolic process;GO:0006592//ornithine biosynthetic process;GO:0006807//nitrogen compound metabolic process;GO:0008150//biological_process;…	UP
IZH2 (YALI1_E20963g)	54.263	61.04	43.744	98.77	103.958	117.041	1.00758	2.2465e-05	XP_504072.1 taxid=4952 ADIPOR-like receptor IZH2 [Yarrowia lipolytica]	-	GO:0000322//storage vacuole;GO:0000323//lytic vacuole;GO:0000324//fungal-type vacuole;GO:0005575//cellular_component;GO:0005622//intracellular anatomical structure;GO:0005737//cytoplasm;GO:0005773//vacuole;GO:0005886//plasma membrane;GO:0016020//membrane;GO:0016021//integral component of membrane;GO:0031224//intrinsic component of membrane;GO:0043226//organelle;GO:0043227//membrane-bounded organe…	GO:0003674//molecular_function;GO:0005488//binding;GO:0005515//protein binding;GO:0043167//ion binding;GO:0043169//cation binding;GO:0046872//metal ion binding	GO:0000122//negative regulation of transcription by RNA polymerase II;GO:0006082//organic acid metabolic process;GO:0006313//transposition, DNA-mediated;GO:0006355//regulation of transcription, DNA-templated;GO:0006357//regulation of transcription by RNA polymerase II;GO:0006629//lipid metabolic process;GO:0006631//fatty acid metabolic process;GO:0006873//cellular ion homeostasis;GO:0006875//cell…	UP
gto2 (YALI1_B26728g)	562.599	292.35	283.756	123.513	168.382	132.417	-1.4242	2.39029e-05	KAB8282449.1 taxid=4952 glutathione S-transferase [Yarrowia lipolytica]	-	-	-	-	DOWN
YMR155W (YALI1_F31463g)	4.436	8.689	9.921	20.936	16.003	24.006	1.40299	2.39417e-05	CAG78624.1 taxid=4952 YALI0F24035p [Yarrowia lipolytica CLIB122]	-	GO:0005886//plasma membrane;GO:0016020//membrane	GO:0015295//solute:proton symporter activity;GO:0015297//antiporter activity;GO:0019531//oxalate transmembrane transporter activity;GO:0022857//transmembrane transporter activity;GO:0042910//xenobiotic transmembrane transporter activity	GO:0006810//transport;GO:0015724//formate transport;GO:0019532//oxalate transport;GO:0042908//xenobiotic transport;GO:0055085//transmembrane transport	UP
OPT2 (YALI1_A04261g)	0.728	1.417	0.774	3.061	2.107	4.856	1.77991	2.41294e-05	XP_499743.1 taxid=4952 Oligopeptide transporter 2 [Yarrowia lipolytica]	-	-	GO:0035673//oligopeptide transmembrane transporter activity	-	UP
GAL7 (YALI1_F31405g)	95.223	58.077	67.476	158.902	135.112	174.309	1.08492	2.52162e-05	XP_505809.1 taxid=4952 Galactose-1-phosphate uridylyltransferase [Yarrowia lipolytica]	ko01100//Metabolic pathways;ko00520//Amino sugar and nucleotide sugar metabolism;ko01250//Biosynthesis of nucleotide sugars;ko00052//Galactose metabolism	GO:0005575//cellular_component;GO:0005622//intracellular anatomical structure;GO:0005737//cytoplasm;GO:0005794//Golgi apparatus;GO:0005829//cytosol;GO:0012505//endomembrane system;GO:0043226//organelle;GO:0043227//membrane-bounded organelle;GO:0043229//intracellular organelle;GO:0043231//intracellular membrane-bounded organelle	GO:0000166//nucleotide binding;GO:0003674//molecular_function;GO:0003824//catalytic activity;GO:0004335//galactokinase activity;GO:0005488//binding;GO:0005506//iron ion binding;GO:0005534//galactose binding;GO:0005536//glucose binding;GO:0008108//UDP-glucose:hexose-1-phosphate uridylyltransferase activity;GO:0008198//ferrous iron binding;GO:0008270//zinc ion binding;GO:0016301//kinase activity;GO…	GO:0005975//carbohydrate metabolic process;GO:0005996//monosaccharide metabolic process;GO:0006006//glucose metabolic process;GO:0006011//UDP-glucose metabolic process;GO:0006012//galactose metabolic process;GO:0006082//organic acid metabolic process;GO:0006090//pyruvate metabolic process;GO:0006091//generation of precursor metabolites and energy;GO:0006096//glycolytic process;GO:0006139//nucleob…	UP
rnhA (YALI1_A12756g)	3.824	3.598	3.941	9.019	13.651	8.853	1.47206	2.65169e-05	XP_500019.2 taxid=4952 Ribonuclease H [Yarrowia lipolytica]	ko03030//DNA replication	-	GO:0003676//nucleic acid binding;GO:0004523//RNA-DNA hybrid ribonuclease activity	-	UP
vps55 (YALI1_F03494g)	506.553	473	180.808	85.749	172.383	108.498	-1.66218	3.06809e-05	AOW06533.1 taxid=4952 hypothetical protein YALI1_F03494g [Yarrowia lipolytica]	-	GO:0000139//Golgi membrane;GO:0005575//cellular_component;GO:0005622//intracellular anatomical structure;GO:0005737//cytoplasm;GO:0005768//endosome;GO:0005770//late endosome;GO:0005794//Golgi apparatus;GO:0010008//endosome membrane;GO:0012505//endomembrane system;GO:0016020//membrane;GO:0016021//integral component of membrane;GO:0031090//organelle membrane;GO:0031224//intrinsic component of membr…	GO:0003674//molecular_function;GO:0005102//signaling receptor binding;GO:0005488//binding;GO:0005515//protein binding	GO:0006810//transport;GO:0006886//intracellular protein transport;GO:0007034//vacuolar transport;GO:0008104//protein localization;GO:0008150//biological_process;GO:0009966//regulation of signal transduction;GO:0009968//negative regulation of signal transduction;GO:0010646//regulation of cell communication;GO:0010648//negative regulation of cell communication;GO:0015031//protein transport;GO:00158…	DOWN
ALT1 (YALI1_D08125g)	99.146	98.542	148.17	260.966	204.648	252.496	1.05403	3.24465e-05	XP_502480.1 taxid=4952 Putative alanine aminotransferase [Yarrowia lipolytica]	ko01100//Metabolic pathways;ko01200//Carbon metabolism;ko01230//Biosynthesis of amino acids;ko01210//2-Oxocarboxylic acid metabolism;ko00250//Alanine, aspartate and glutamate metabolism;ko00220//Arginine biosynthesis;ko00710//Carbon fixation by Calvin cycle	GO:0005575//cellular_component;GO:0005622//intracellular anatomical structure;GO:0005737//cytoplasm;GO:0005739//mitochondrion;GO:0005759//mitochondrial matrix;GO:0031974//membrane-enclosed lumen;GO:0043226//organelle;GO:0043227//membrane-bounded organelle;GO:0043229//intracellular organelle;GO:0043231//intracellular membrane-bounded organelle;GO:0043233//organelle lumen;GO:0070013//intracellular …	GO:0003674//molecular_function;GO:0003824//catalytic activity;GO:0004021//L-alanine:2-oxoglutarate aminotransferase activity;GO:0004400//histidinol-phosphate transaminase activity;GO:0004838//L-tyrosine:2-oxoglutarate aminotransferase activity;GO:0005488//binding;GO:0008483//transaminase activity;GO:0009016//succinyldiaminopimelate transaminase activity;GO:0010285//L,L-diaminopimelate aminotransf…	GO:0000105//histidine biosynthetic process;GO:0001505//regulation of neurotransmitter levels;GO:0006082//organic acid metabolic process;GO:0006520//cellular amino acid metabolic process;GO:0006522//alanine metabolic process;GO:0006524//alanine catabolic process;GO:0006531//aspartate metabolic process;GO:0006536//glutamate metabolic process;GO:0006537//glutamate biosynthetic process;GO:0006559//L-…	UP
asm-2 (YALI1_C11521g)	10.08	0.969	1.905	0.556	0.612	0.653	-2.83059	3.34008e-05	KAB8280870.1 taxid=4952 Metallo-dependent phosphatase-like protein [Yarrowia lipolytica]	ko01100//Metabolic pathways;ko00600//Sphingolipid metabolism	-	GO:0016787//hydrolase activity	-	DOWN
SPCC417.10 (YALI1_C18872g)	3.694	4.478	5.022	8.666	11.185	11.174	1.23355	3.54227e-05	CAG82109.1 taxid=4952 YALI0C13574p [Yarrowia lipolytica CLIB122]	-	GO:0005886//plasma membrane;GO:0016020//membrane	GO:0022857//transmembrane transporter activity;GO:0042910//xenobiotic transmembrane transporter activity;GO:0046982//protein heterodimerization activity;GO:1901241//4-hydroxyphenylacetate transmembrane transporter activity	GO:0015721//bile acid and bile salt transport;GO:0042908//xenobiotic transport;GO:0055085//transmembrane transport;GO:1900754//4-hydroxyphenylacetate transport	UP
ABZ1 (YALI1_A05459g)	51.525	50.131	85.621	149.099	114.369	143.376	1.1193	3.64354e-05	AOW00283.1 taxid=4952 hypothetical protein YALI1_A05459g [Yarrowia lipolytica]	ko01240//Biosynthesis of cofactors;ko00790//Folate biosynthesis	GO:0005575//cellular_component;GO:0005622//intracellular anatomical structure;GO:0005634//nucleus;GO:0005654//nucleoplasm;GO:0005737//cytoplasm;GO:0016592//mediator complex;GO:0031974//membrane-enclosed lumen;GO:0031981//nuclear lumen;GO:0032991//protein-containing complex;GO:0043226//organelle;GO:0043227//membrane-bounded organelle;GO:0043229//intracellular organelle;GO:0043231//intracellular me…	GO:0000107//imidazoleglycerol-phosphate synthase activity;GO:0003674//molecular_function;GO:0003824//catalytic activity;GO:0003922//GMP synthase (glutamine-hydrolyzing) activity;GO:0004049//anthranilate synthase activity;GO:0004088//carbamoyl-phosphate synthase (glutamine-hydrolyzing) activity;GO:0005524//ATP binding;GO:0008483//transaminase activity;GO:0008909//isochorismate synthase activity;GO…	GO:0000105//histidine biosynthetic process;GO:0000162//tryptophan biosynthetic process;GO:0006082//organic acid metabolic process;GO:0006139//nucleobase-containing compound metabolic process;GO:0006177//GMP biosynthetic process;GO:0006207//'de novo' pyrimidine nucleobase biosynthetic process;GO:0006351//transcription, DNA-templated;GO:0006355//regulation of transcription, DNA-templated;GO:0006357…	UP
mirC (YALI1_A17234g)	1.198	2.794	2.908	7.986	3.784	11.289	1.74066	3.6994e-05	KAB8281359.1 taxid=4952 major facilitator superfamily domain-containing protein [Yarrowia lipolytica]	-	GO:0016020//membrane	GO:0022857//transmembrane transporter activity;GO:0042910//xenobiotic transmembrane transporter activity	GO:0042908//xenobiotic transport;GO:0055085//transmembrane transport	UP
MRS2 (YALI1_F09314g)	12.153	11.597	12.63	25.631	20.899	29.026	1.0544	3.76904e-05	XP_505070.2 taxid=4952 Mitochondrial inner membrane magnesium transporter MRS2 [Yarrowia lipolytica]	-	GO:0005575//cellular_component;GO:0005622//intracellular anatomical structure;GO:0005737//cytoplasm;GO:0005739//mitochondrion;GO:0005740//mitochondrial envelope;GO:0005742//mitochondrial outer membrane translocase complex;GO:0005743//mitochondrial inner membrane;GO:0016020//membrane;GO:0016021//integral component of membrane;GO:0019866//organelle inner membrane;GO:0031090//organelle membrane;GO:0…	GO:0003674//molecular_function;GO:0005215//transporter activity;GO:0008324//cation transmembrane transporter activity;GO:0015075//ion transmembrane transporter activity;GO:0015087//cobalt ion transmembrane transporter activity;GO:0015095//magnesium ion transmembrane transporter activity;GO:0015318//inorganic molecular entity transmembrane transporter activity;GO:0015649//2-keto-3-deoxygluconate:p…	GO:0006605//protein targeting;GO:0006810//transport;GO:0006811//ion transport;GO:0006812//cation transport;GO:0006824//cobalt ion transport;GO:0006839//mitochondrial transport;GO:0006886//intracellular protein transport;GO:0008150//biological_process;GO:0008643//carbohydrate transport;GO:0009403//toxin biosynthetic process;GO:0015693//magnesium ion transport;GO:0030001//metal ion transport;GO:003…	UP
dmoA (YALI1_B14268g)	0.686	1.023	1.006	3.325	3.085	3.035	1.7986	3.77922e-05	AOW01514.1 taxid=4952 hypothetical protein YALI1_B14268g [Yarrowia lipolytica]	-	GO:0005829//cytosol	GO:0004497//monooxygenase activity;GO:0008726//alkanesulfonate monooxygenase activity;GO:0010181//FMN binding;GO:0016491//oxidoreductase activity;GO:0016705//oxidoreductase activity, acting on paired donors, with incorporation or reduction of molecular oxygen;GO:0070967//coenzyme F420 binding	GO:0006790//sulfur compound metabolic process;GO:0008152//metabolic process	UP
SLM3 (YALI1_F32387g)	10.665	10.251	12.805	20.685	24.427	26.425	1.08504	3.78969e-05	XP_505853.1 taxid=4952 Mitochondrial tRNA-specific 2-thiouridylase 1 [Yarrowia lipolytica]	-	GO:0005575//cellular_component;GO:0005622//intracellular anatomical structure;GO:0005634//nucleus;GO:0005654//nucleoplasm;GO:0005737//cytoplasm;GO:0005739//mitochondrion;GO:0031974//membrane-enclosed lumen;GO:0031981//nuclear lumen;GO:0043226//organelle;GO:0043227//membrane-bounded organelle;GO:0043229//intracellular organelle;GO:0043231//intracellular membrane-bounded organelle;GO:0043233//organ…	GO:0000049//tRNA binding;GO:0000166//nucleotide binding;GO:0003674//molecular_function;GO:0003676//nucleic acid binding;GO:0003723//RNA binding;GO:0003824//catalytic activity;GO:0003922//GMP synthase (glutamine-hydrolyzing) activity;GO:0004066//asparagine synthase (glutamine-hydrolyzing) activity;GO:0004808//tRNA (5-methylaminomethyl-2-thiouridylate)-methyltransferase activity;GO:0005488//binding…	GO:0000959//mitochondrial RNA metabolic process;GO:0000963//mitochondrial RNA processing;GO:0002097//tRNA wobble base modification;GO:0002098//tRNA wobble uridine modification;GO:0002143//tRNA wobble position uridine thiolation;GO:0006139//nucleobase-containing compound metabolic process;GO:0006396//RNA processing;GO:0006399//tRNA metabolic process;GO:0006400//tRNA modification;GO:0006529//aspara…	UP
CFL1 (YALI1_F10296g)	16.341	15.014	51.708	99.691	57.257	103.574	1.64913	3.83114e-05	CAG77911.1 taxid=4952 YALI0F07040p [Yarrowia lipolytica CLIB122]	-	-	GO:0016491//oxidoreductase activity	-	UP
cwf16 (YALI1_B23176g)	10.828	13.46	12.01	24.813	24.69	28.091	1.09606	4.33156e-05	XP_501035.1 taxid=4952 Pre-mRNA-splicing factor cwf16 [Yarrowia lipolytica]	-	GO:0005575//cellular_component;GO:0005622//intracellular anatomical structure;GO:0005634//nucleus;GO:0005681//spliceosomal complex;GO:0005684//U2-type spliceosomal complex;GO:0032991//protein-containing complex;GO:0043226//organelle;GO:0043227//membrane-bounded organelle;GO:0043229//intracellular organelle;GO:0043231//intracellular membrane-bounded organelle;GO:0071006//U2-type catalytic step 1 s…	GO:0005515//protein binding;GO:0016151//nickel cation binding	GO:0000349//generation of catalytic spliceosome for first transesterification step;GO:0000375//RNA splicing, via transesterification reactions;GO:0000377//RNA splicing, via transesterification reactions with bulged adenosine as nucleophile;GO:0000393//spliceosomal conformational changes to generate catalytic conformation;GO:0000398//mRNA splicing, via spliceosome;GO:0006139//nucleobase-containing…	UP
OLA1 (YALI1_C21603g)	38.54	54.645	62.772	109.992	99.674	106.529	1.01967	4.40993e-05	CAG82175.1 taxid=4952 YALI0C15290p [Yarrowia lipolytica CLIB122]	-	GO:0005575//cellular_component;GO:0005622//intracellular anatomical structure;GO:0005737//cytoplasm;GO:0005739//mitochondrion;GO:0016020//membrane;GO:0043226//organelle;GO:0043227//membrane-bounded organelle;GO:0043229//intracellular organelle;GO:0043231//intracellular membrane-bounded organelle	GO:0000166//nucleotide binding;GO:0000287//magnesium ion binding;GO:0001882//nucleoside binding;GO:0001883//purine nucleoside binding;GO:0003674//molecular_function;GO:0003824//catalytic activity;GO:0003924//GTPase activity;GO:0005488//binding;GO:0005524//ATP binding;GO:0005525//GTP binding;GO:0015093//ferrous iron transmembrane transporter activity;GO:0016462//pyrophosphatase activity;GO:0016787…	GO:0006826//iron ion transport;GO:0008150//biological_process;GO:0042254//ribosome biogenesis	UP
cdc13 (YALI1_B20009g)	22.377	32.871	41.694	82.009	54.266	84.334	1.1863	4.58204e-05	KAJ8052528.1 taxid=4952 cyclin-like protein [Yarrowia lipolytica]	ko04111//Cell cycle - yeast;ko04011//MAPK signaling pathway - yeast	GO:0000228//nuclear chromosome;GO:0000781//chromosome, telomeric region;GO:0000785//chromatin;GO:0000792//heterochromatin;GO:0005575//cellular_component;GO:0005622//intracellular anatomical structure;GO:0005634//nucleus;GO:0005694//chromosome;GO:0005730//nucleolus;GO:0005737//cytoplasm;GO:0005815//microtubule organizing center;GO:0005816//spindle pole body;GO:0005819//spindle;GO:0005856//cytoskel…	GO:0003674//molecular_function;GO:0005488//binding;GO:0005515//protein binding;GO:0008047//enzyme activator activity;GO:0016538//cyclin-dependent protein serine/threonine kinase regulator activity;GO:0019207//kinase regulator activity;GO:0019209//kinase activator activity;GO:0019887//protein kinase regulator activity;GO:0030234//enzyme regulator activity;GO:0030295//protein kinase activator activ…	GO:0000018//regulation of DNA recombination;GO:0000070//mitotic sister chromatid segregation;GO:0000079//regulation of cyclin-dependent protein serine/threonine kinase activity;GO:0000082//G1/S transition of mitotic cell cycle;GO:0000086//G2/M transition of mitotic cell cycle;GO:0000278//mitotic cell cycle;GO:0000280//nuclear division;GO:0000819//sister chromatid segregation;GO:0001932//regulatio…	UP
caf5 (YALI1_C10293g)	0.254	0.405	0.398	2.243	1.177	2.004	2.35938	4.79703e-05	XP_501568.1 taxid=4952 Caffeine resistance protein 5 [Yarrowia lipolytica]	-	GO:0005886//plasma membrane;GO:0016020//membrane	GO:0008028//monocarboxylic acid transmembrane transporter activity;GO:0022857//transmembrane transporter activity;GO:0042910//xenobiotic transmembrane transporter activity	GO:0006855//xenobiotic transmembrane transport;GO:0015718//monocarboxylic acid transport;GO:0042908//xenobiotic transport;GO:0055085//transmembrane transport	UP
FRE7 (YALI1_E15521g)	10.528	17.075	15.678	37.111	22.859	39.82	1.20516	4.83191e-05	XP_503868.3 taxid=4952 Ferric/cupric reductase transmembrane component B [Yarrowia lipolytica]	-	-	GO:0016491//oxidoreductase activity	-	UP
SPAC6G9.14 (YALI1_E13132g)	31.965	54.236	57.312	111.057	84.41	119.507	1.13405	4.84759e-05	XP_503778.1 taxid=4952 Pumilio domain-containing protein [Yarrowia lipolytica]	-	GO:0005575//cellular_component;GO:0005622//intracellular anatomical structure;GO:0005737//cytoplasm	GO:0003674//molecular_function;GO:0003676//nucleic acid binding;GO:0003723//RNA binding;GO:0003729//mRNA binding;GO:0005488//binding;GO:0097159//organic cyclic compound binding;GO:1901363//heterocyclic compound binding	GO:0000288//nuclear-transcribed mRNA catabolic process, deadenylation-dependent decay;GO:0000956//nuclear-transcribed mRNA catabolic process;GO:0001301//progressive alteration of chromatin involved in cell aging;GO:0006139//nucleobase-containing compound metabolic process;GO:0006325//chromatin organization;GO:0006351//transcription, DNA-templated;GO:0006355//regulation of transcription, DNA-templ…	UP
ATL47 (YALI1_F08146g)	10.987	9.436	11.106	22.491	17.211	27.376	1.08916	4.99061e-05	CAG77839.1 taxid=4952 YALI0F05434p [Yarrowia lipolytica CLIB122]	-	GO:0000109//nucleotide-excision repair complex;GO:0005675//transcription factor TFIIH holo complex;GO:0005680//anaphase-promoting complex	GO:0004693//cyclin-dependent protein serine/threonine kinase activity;GO:0008270//zinc ion binding;GO:0046872//metal ion binding;GO:0061630//ubiquitin protein ligase activity;GO:0097602//cullin family protein binding	GO:0006289//nucleotide-excision repair;GO:0006352//DNA-templated transcription, initiation;GO:0031145//anaphase-promoting complex-dependent catabolic process	UP
SPAC3H5.08c (YALI1_E04629g)	61.495	106.841	156.026	312.43	191.582	296.852	1.30395	5.27143e-05	XP_503516.1 taxid=4952 Putative WD repeat-containing protein [Yarrowia lipolytica]	-	GO:0005575//cellular_component;GO:0005622//intracellular anatomical structure;GO:0005737//cytoplasm;GO:0005768//endosome;GO:0005794//Golgi apparatus;GO:0005802//trans-Golgi network;GO:0005829//cytosol;GO:0005856//cytoskeleton;GO:0005874//microtubule;GO:0010008//endosome membrane;GO:0012505//endomembrane system;GO:0015630//microtubule cytoskeleton;GO:0016020//membrane;GO:0031090//organelle membran…	GO:0003674//molecular_function;GO:0005488//binding;GO:0005515//protein binding;GO:0019899//enzyme binding;GO:0031267//small GTPase binding;GO:0051020//GTPase binding	GO:0008150//biological_process;GO:0030334//regulation of cell migration;GO:0032879//regulation of localization;GO:0040012//regulation of locomotion;GO:0050789//regulation of biological process;GO:0050794//regulation of cellular process;GO:0051270//regulation of cellular component movement;GO:0065007//biological regulation;GO:2000145//regulation of cell motility	UP
ACO1 (YALI1_D11984g)	856.789	1089.83	1550.41	2442.3	2344.64	2367.02	1.03261	5.36181e-05	XP_502616.2 taxid=4952 Aconitate hydratase [Yarrowia lipolytica]	ko01100//Metabolic pathways;ko01110//Biosynthesis of secondary metabolites;ko01200//Carbon metabolism;ko01230//Biosynthesis of amino acids;ko00630//Glyoxylate and dicarboxylate metabolism;ko01210//2-Oxocarboxylic acid metabolism;ko00020//Citrate cycle (TCA cycle)	GO:0005575//cellular_component;GO:0005576//extracellular region;GO:0005622//intracellular anatomical structure;GO:0005737//cytoplasm;GO:0005739//mitochondrion;GO:0005759//mitochondrial matrix;GO:0005829//cytosol;GO:0009295//nucleoid;GO:0009316//3-isopropylmalate dehydratase complex;GO:0031012//extracellular matrix;GO:0031974//membrane-enclosed lumen;GO:0042645//mitochondrial nucleoid;GO:0043209//…	GO:0003674//molecular_function;GO:0003676//nucleic acid binding;GO:0003677//DNA binding;GO:0003690//double-stranded DNA binding;GO:0003697//single-stranded DNA binding;GO:0003824//catalytic activity;GO:0003861//3-isopropylmalate dehydratase activity;GO:0003994//aconitate hydratase activity;GO:0005488//binding;GO:0005506//iron ion binding;GO:0008198//ferrous iron binding;GO:0016829//lyase activity…	GO:0000002//mitochondrial genome maintenance;GO:0001889//liver development;GO:0006082//organic acid metabolic process;GO:0006091//generation of precursor metabolites and energy;GO:0006099//tricarboxylic acid cycle;GO:0006101//citrate metabolic process;GO:0006102//isocitrate metabolic process;GO:0006520//cellular amino acid metabolic process;GO:0006536//glutamate metabolic process;GO:0006553//lysi…	UP
SGS1 (YALI1_F39603g)	10.189	9.302	5.981	14.764	20.642	18.021	1.06866	5.77561e-05	CAG78930.1 taxid=4952 YALI0F31977p [Yarrowia lipolytica CLIB122]	ko03440//Homologous recombination	GO:0000228//nuclear chromosome;GO:0005575//cellular_component;GO:0005622//intracellular anatomical structure;GO:0005634//nucleus;GO:0005657//replication fork;GO:0005694//chromosome;GO:0005730//nucleolus;GO:0005737//cytoplasm;GO:0009380//excinuclease repair complex;GO:0031422//RecQ family helicase-topoisomerase III complex;GO:0031974//membrane-enclosed lumen;GO:0031981//nuclear lumen;GO:0032991//p…	GO:0000166//nucleotide binding;GO:0003674//molecular_function;GO:0003676//nucleic acid binding;GO:0003677//DNA binding;GO:0003678//DNA helicase activity;GO:0003824//catalytic activity;GO:0003916//DNA topoisomerase activity;GO:0004386//helicase activity;GO:0004527//exonuclease activity;GO:0005488//binding;GO:0005524//ATP binding;GO:0008094//ATP-dependent activity, acting on DNA;GO:0009378//four-wa…	GO:0000003//reproduction;GO:0000018//regulation of DNA recombination;GO:0000019//regulation of mitotic recombination;GO:0000070//mitotic sister chromatid segregation;GO:0000075//cell cycle checkpoint signaling;GO:0000077//DNA damage checkpoint signaling;GO:0000278//mitotic cell cycle;GO:0000280//nuclear division;GO:0000706//meiotic DNA double-strand break processing;GO:0000722//telomere maintenan…	UP
echs1 (YALI1_B14044g)	95.879	88.212	141.803	240.384	182.708	264.324	1.07678	6.08433e-05	CAG82964.1 taxid=4952 YALI0B10406p [Yarrowia lipolytica CLIB122]	ko01100//Metabolic pathways;ko01110//Biosynthesis of secondary metabolites;ko01200//Carbon metabolism;ko00380//Tryptophan metabolism;ko00280//Valine, leucine and isoleucine degradation;ko00640//Propanoate metabolism;ko01212//Fatty acid metabolism;ko00410//beta-Alanine metabolism;ko00071//Fatty acid degradation;ko00310//Lysine degradation;ko00650//Butanoate metabolism;ko00062//Fatty acid elongation	GO:0016507//mitochondrial fatty acid beta-oxidation multienzyme complex;GO:0036125//fatty acid beta-oxidation multienzyme complex	GO:0003857//3-hydroxyacyl-CoA dehydrogenase activity;GO:0004165//dodecenoyl-CoA delta-isomerase activity;GO:0004252//serine-type endopeptidase activity;GO:0004300//enoyl-CoA hydratase activity;GO:0008233//peptidase activity;GO:0008692//3-hydroxybutyryl-CoA epimerase activity;GO:0008935//1,4-dihydroxy-2-naphthoyl-CoA synthase activity;GO:0016829//lyase activity;GO:0016830//carbon-carbon lyase acti…	GO:0006465//signal peptide processing;GO:0006508//proteolysis;GO:0006635//fatty acid beta-oxidation;GO:0009056//catabolic process;GO:0009062//fatty acid catabolic process;GO:0009234//menaquinone biosynthetic process;GO:0010124//phenylacetate catabolic process;GO:0010128//benzoate catabolic process via CoA ligation	UP
ARD (YALI1_F03452g)	11.736	7.946	6.265	2.655	3.209	2.139	-1.69695	6.54929e-05	XP_504895.1 taxid=4952 D-arabinitol 2-dehydrogenase [ribulose-forming] [Yarrowia lipolytica]	ko01100//Metabolic pathways;ko00040//Pentose and glucuronate interconversions	GO:0005575//cellular_component;GO:0005622//intracellular anatomical structure;GO:0005634//nucleus;GO:0005737//cytoplasm;GO:0009342//glutamate synthase complex (NADPH);GO:0009507//chloroplast;GO:0009532//plastid stroma;GO:0009536//plastid;GO:0009570//chloroplast stroma;GO:0016592//mediator complex;GO:0043226//organelle;GO:0043227//membrane-bounded organelle;GO:0043229//intracellular organelle;GO:0…	GO:0003674//molecular_function;GO:0003712//transcription coregulator activity;GO:0003824//catalytic activity;GO:0003858//3-hydroxybutyrate dehydrogenase activity;GO:0004316//3-oxoacyl-[acyl-carrier-protein] reductase (NADPH) activity;GO:0005488//binding;GO:0005515//protein binding;GO:0008667//2,3-dihydro-2,3-dihydroxybenzoate dehydrogenase activity;GO:0010011//auxin binding;GO:0016491//oxidoreduc…	GO:0000272//polysaccharide catabolic process;GO:0005975//carbohydrate metabolic process;GO:0006066//alcohol metabolic process;GO:0006357//regulation of transcription by RNA polymerase II;GO:0006537//glutamate biosynthetic process;GO:0006633//fatty acid biosynthetic process;GO:0008150//biological_process;GO:0008152//metabolic process;GO:0008652//cellular amino acid biosynthetic process;GO:0009987/…	DOWN
CYC2 (YALI1_C25581g)	19.892	30.272	41.071	72.788	57.817	70.939	1.14344	6.55678e-05	CAG82295.1 taxid=4952 YALI0C18403p [Yarrowia lipolytica CLIB122]	-	GO:0005575//cellular_component;GO:0005622//intracellular anatomical structure;GO:0005737//cytoplasm;GO:0005739//mitochondrion;GO:0005740//mitochondrial envelope;GO:0005741//mitochondrial outer membrane;GO:0005743//mitochondrial inner membrane;GO:0016020//membrane;GO:0016021//integral component of membrane;GO:0019866//organelle inner membrane;GO:0019867//outer membrane;GO:0019898//extrinsic compon…	GO:0003674//molecular_function;GO:0003824//catalytic activity;GO:0004128//cytochrome-b5 reductase activity, acting on NAD(P)H;GO:0016491//oxidoreductase activity;GO:0016651//oxidoreductase activity, acting on NAD(P)H;GO:0016653//oxidoreductase activity, acting on NAD(P)H, heme protein as acceptor	GO:0006464//cellular protein modification process;GO:0006807//nitrogen compound metabolic process;GO:0006996//organelle organization;GO:0007005//mitochondrion organization;GO:0007006//mitochondrial membrane organization;GO:0008150//biological_process;GO:0008152//metabolic process;GO:0009987//cellular process;GO:0016043//cellular component organization;GO:0017003//protein-heme linkage;GO:0017004//…	UP
pi038 (YALI1_E17811g)	13.747	15.208	18.13	30.985	29.483	35.602	1.02882	6.57451e-05	CAG79550.1 taxid=4952 YALI0E14817p [Yarrowia lipolytica CLIB122]	-	GO:0005575//cellular_component;GO:0005622//intracellular anatomical structure;GO:0005634//nucleus;GO:0005654//nucleoplasm;GO:0005737//cytoplasm;GO:0031974//membrane-enclosed lumen;GO:0031981//nuclear lumen;GO:0043226//organelle;GO:0043227//membrane-bounded organelle;GO:0043229//intracellular organelle;GO:0043231//intracellular membrane-bounded organelle;GO:0043233//organelle lumen;GO:0070013//int…	GO:0003674//molecular_function;GO:0003824//catalytic activity;GO:0004518//nuclease activity;GO:0004519//endonuclease activity;GO:0004520//endodeoxyribonuclease activity;GO:0004527//exonuclease activity;GO:0004529//exodeoxyribonuclease activity;GO:0004536//deoxyribonuclease activity;GO:0005488//binding;GO:0008296//3'-5'-exodeoxyribonuclease activity;GO:0008408//3'-5' exonuclease activity;GO:001678…	GO:0000737//DNA catabolic process, endonucleolytic;GO:0006139//nucleobase-containing compound metabolic process;GO:0006259//DNA metabolic process;GO:0006308//DNA catabolic process;GO:0006309//apoptotic DNA fragmentation;GO:0006725//cellular aromatic compound metabolic process;GO:0006807//nitrogen compound metabolic process;GO:0006915//apoptotic process;GO:0006921//cellular component disassembly i…	UP
FDH1 (YALI1_A12540g)	63.006	111.273	73.577	182.662	127.758	291.964	1.28118	6.65345e-05	VBB89691.1 taxid=4952 Formate dehydrogenase, putative [Yarrowia lipolytica]	ko01100//Metabolic pathways;ko01200//Carbon metabolism;ko00630//Glyoxylate and dicarboxylate metabolism;ko00680//Methane metabolism	-	GO:0004617//phosphoglycerate dehydrogenase activity;GO:0008982//protein-N(PI)-phosphohistidine-sugar phosphotransferase activity;GO:0016616//oxidoreductase activity, acting on the CH-OH group of donors, NAD or NADP as acceptor;GO:0051287//NAD binding	GO:0006564//L-serine biosynthetic process;GO:0009401//phosphoenolpyruvate-dependent sugar phosphotransferase system	UP
YALI0E02684g (YALI1_E03300g)	673.954	963.23	1364.46	2203.96	1858.45	2410.21	1.1086	6.94508e-05	XP_503469.1 taxid=4952 2-methylcitrate synthase [Yarrowia lipolytica]	ko01100//Metabolic pathways;ko01110//Biosynthesis of secondary metabolites;ko01200//Carbon metabolism;ko01230//Biosynthesis of amino acids;ko00630//Glyoxylate and dicarboxylate metabolism;ko01210//2-Oxocarboxylic acid metabolism;ko00020//Citrate cycle (TCA cycle)	GO:0005575//cellular_component;GO:0005622//intracellular anatomical structure;GO:0005737//cytoplasm;GO:0005739//mitochondrion;GO:0005759//mitochondrial matrix;GO:0005777//peroxisome;GO:0031974//membrane-enclosed lumen;GO:0042579//microbody;GO:0043226//organelle;GO:0043227//membrane-bounded organelle;GO:0043229//intracellular organelle;GO:0043231//intracellular membrane-bounded organelle;GO:004323…	GO:0003674//molecular_function;GO:0003824//catalytic activity;GO:0004108//citrate (Si)-synthase activity;GO:0016740//transferase activity;GO:0016746//acyltransferase activity;GO:0036440//citrate synthase activity;GO:0046912//acyltransferase, acyl groups converted into alkyl on transfer;GO:0050440//2-methylcitrate synthase activity	GO:0005975//carbohydrate metabolic process;GO:0006081//cellular aldehyde metabolic process;GO:0006082//organic acid metabolic process;GO:0006091//generation of precursor metabolites and energy;GO:0006097//glyoxylate cycle;GO:0006099//tricarboxylic acid cycle;GO:0006101//citrate metabolic process;GO:0006520//cellular amino acid metabolic process;GO:0006536//glutamate metabolic process;GO:0006537//…	UP
otud5-a (YALI1_F02403g)	6.314	9.783	12.488	23.902	18.825	23.204	1.2057	7.25553e-05	XP_504865.1 taxid=4952 OTU domain-containing protein 3 [Yarrowia lipolytica]	-	-	GO:0046872//metal ion binding	-	UP
SPAPB1E7.08c (YALI1_B24836g)	39.93	12.21	20.929	74.01	52.914	60.405	1.35824	7.68982e-05	XP_501081.1 taxid=4952 MFS siderochrome iron transporter 1 [Yarrowia lipolytica]	-	GO:0005886//plasma membrane;GO:0016020//membrane	GO:0008028//monocarboxylic acid transmembrane transporter activity;GO:0015295//solute:proton symporter activity;GO:0022857//transmembrane transporter activity;GO:0042910//xenobiotic transmembrane transporter activity	GO:0006810//transport;GO:0006817//phosphate ion transport;GO:0015718//monocarboxylic acid transport;GO:0042908//xenobiotic transport;GO:0055085//transmembrane transport	UP
CRC1 (YALI1_C03415g)	13.725	23.322	51.003	84.686	66.067	95.528	1.48391	7.74845e-05	XP_501359.1 taxid=4952 Mitochondrial carnitine carrier [Yarrowia lipolytica]	-	GO:0005575//cellular_component;GO:0005622//intracellular anatomical structure;GO:0005737//cytoplasm;GO:0005739//mitochondrion;GO:0005740//mitochondrial envelope;GO:0005743//mitochondrial inner membrane;GO:0016020//membrane;GO:0016021//integral component of membrane;GO:0019866//organelle inner membrane;GO:0031090//organelle membrane;GO:0031224//intrinsic component of membrane;GO:0031966//mitochond…	GO:0003674//molecular_function;GO:0005215//transporter activity;GO:0005476//carnitine:acyl carnitine antiporter activity;GO:0008324//cation transmembrane transporter activity;GO:0008519//ammonium transmembrane transporter activity;GO:0015075//ion transmembrane transporter activity;GO:0015101//organic cation transmembrane transporter activity;GO:0015226//carnitine transmembrane transporter activit…	GO:0006082//organic acid metabolic process;GO:0006629//lipid metabolic process;GO:0006631//fatty acid metabolic process;GO:0006810//transport;GO:0006811//ion transport;GO:0006812//cation transport;GO:0006839//mitochondrial transport;GO:0007275//multicellular organism development;GO:0008150//biological_process;GO:0008152//metabolic process;GO:0009987//cellular process;GO:0015695//organic cation tr…	UP
CFL1 (YALI1_B17406g)	0.163	0.121	0.278	3.091	0.47	8.604	4.43602	7.85114e-05	XP_500827.1 taxid=4952 Ferric/cupric reductase transmembrane component 1 [Yarrowia lipolytica]	-	GO:0016020//membrane	GO:0016491//oxidoreductase activity;GO:0016655//oxidoreductase activity, acting on NAD(P)H, quinone or similar compound as acceptor;GO:0051537//2 iron, 2 sulfur cluster binding	GO:0006814//sodium ion transport;GO:0010124//phenylacetate catabolic process	UP
OPT2 (YALI1_C25703g)	12.805	16.511	18.533	32.846	26.425	37.653	1.01837	7.87726e-05	CAG82299.1 taxid=4952 YALI0C18491p [Yarrowia lipolytica CLIB122]	-	-	GO:0035673//oligopeptide transmembrane transporter activity	-	UP
YJL132W (YALI1_B20935g)	10.608	18.607	23.056	46.255	30.48	43.226	1.19848	8.07464e-05	XP_500953.1 taxid=4952 Phosphatidylinositol-glycan-specific phospholipase D [Yarrowia lipolytica]	ko01100//Metabolic pathways;ko00563//Glycosylphosphatidylinositol (GPI)-anchor biosynthesis	GO:0000322//storage vacuole;GO:0000323//lytic vacuole;GO:0000324//fungal-type vacuole;GO:0005575//cellular_component;GO:0005622//intracellular anatomical structure;GO:0005737//cytoplasm;GO:0005773//vacuole;GO:0016020//membrane;GO:0016021//integral component of membrane;GO:0031224//intrinsic component of membrane;GO:0043226//organelle;GO:0043227//membrane-bounded organelle;GO:0043229//intracellula…	GO:0003674//molecular_function	GO:0008150//biological_process	UP
fc-sdr (YALI1_D12050g)	251.399	403.453	316.938	128.741	174.616	123.494	-1.18691	8.14557e-05	AOW03832.1 taxid=4952 hypothetical protein YALI1_D12050g [Yarrowia lipolytica]	-	GO:0005737//cytoplasm	GO:0003858//3-hydroxybutyrate dehydrogenase activity;GO:0004316//3-oxoacyl-[acyl-carrier-protein] reductase (NADPH) activity;GO:0008667//2,3-dihydro-2,3-dihydroxybenzoate dehydrogenase activity;GO:0008883//glutamyl-tRNA reductase activity;GO:0016491//oxidoreductase activity;GO:0016628//oxidoreductase activity, acting on the CH-CH group of donors, NAD or NADP as acceptor;GO:0016630//protochlorophy…	GO:0000272//polysaccharide catabolic process;GO:0006633//fatty acid biosynthetic process;GO:0008152//metabolic process;GO:0015995//chlorophyll biosynthetic process;GO:0019290//siderophore biosynthetic process;GO:0042619//poly-hydroxybutyrate biosynthetic process;GO:0045150//acetoin catabolic process	DOWN
HSA1 (YALI1_D28273g)	3614.48	3497.05	2311.38	1261.95	1644.68	1322.23	-1.1559	8.7904e-05	XP_503148.1 taxid=4952 Heat shock protein 70 1 [Yarrowia lipolytica]	ko03040//Spliceosome;ko04141//Protein processing in endoplasmic reticulum;ko04144//Endocytosis;ko04213//Longevity regulating pathway - multiple species	-	GO:0003723//RNA binding;GO:0004856//xylulokinase activity;GO:0005515//protein binding;GO:0005524//ATP binding;GO:0016301//kinase activity;GO:0016787//hydrolase activity;GO:0016887//ATP hydrolysis activity;GO:0051082//unfolded protein binding;GO:0140662//ATP-dependent protein folding chaperone	GO:0000902//cell morphogenesis;GO:0005975//carbohydrate metabolic process;GO:0005997//xylulose metabolic process;GO:0006457//protein folding;GO:0016226//iron-sulfur cluster assembly;GO:0043093//FtsZ-dependent cytokinesis	DOWN
TEC1 (YALI1_F20378g)	14.102	25.847	30.782	63.174	37.444	68.252	1.2555	8.91775e-05	KAB8281728.1 taxid=4952 TEA/ATTS domain family-domain-containing protein [Yarrowia lipolytica]	ko04011//MAPK signaling pathway - yeast;ko04392//Hippo signaling pathway - multiple species	GO:0005575//cellular_component;GO:0005622//intracellular anatomical structure;GO:0005634//nucleus;GO:0005667//transcription regulator complex;GO:0032991//protein-containing complex;GO:0043226//organelle;GO:0043227//membrane-bounded organelle;GO:0043229//intracellular organelle;GO:0043231//intracellular membrane-bounded organelle;GO:0090575//RNA polymerase II transcription regulator complex;GO:199…	GO:0000976//transcription cis-regulatory region binding;GO:0000977//RNA polymerase II transcription regulatory region sequence-specific DNA binding;GO:0000978//RNA polymerase II cis-regulatory region sequence-specific DNA binding;GO:0000981//DNA-binding transcription factor activity, RNA polymerase II-specific;GO:0000987//cis-regulatory region sequence-specific DNA binding;GO:0001067//transcripti…	GO:0000003//reproduction;GO:0001403//invasive growth in response to glucose limitation;GO:0001558//regulation of cell growth;GO:0001654//eye development;GO:0001745//compound eye morphogenesis;GO:0002009//morphogenesis of an epithelium;GO:0002165//instar larval or pupal development;GO:0003006//developmental process involved in reproduction;GO:0006139//nucleobase-containing compound metabolic proce…	UP
IPK1 (YALI1_E08530g)	24.625	34.888	57.03	103.239	70.651	98.683	1.22578	9.0883e-05	XP_503655.1 taxid=4952 Inositol-pentakisphosphate 2-kinase [Yarrowia lipolytica]	ko01100//Metabolic pathways;ko00562//Inositol phosphate metabolism;ko04070//Phosphatidylinositol signaling system	GO:0005575//cellular_component;GO:0005622//intracellular anatomical structure;GO:0005634//nucleus;GO:0043226//organelle;GO:0043227//membrane-bounded organelle;GO:0043229//intracellular organelle;GO:0043231//intracellular membrane-bounded organelle	GO:0000166//nucleotide binding;GO:0003674//molecular_function;GO:0003824//catalytic activity;GO:0005488//binding;GO:0005524//ATP binding;GO:0016301//kinase activity;GO:0016740//transferase activity;GO:0016772//transferase activity, transferring phosphorus-containing groups;GO:0016773//phosphotransferase activity, alcohol group as acceptor;GO:0017076//purine nucleotide binding;GO:0030554//adenyl n…	GO:0005975//carbohydrate metabolic process;GO:0006020//inositol metabolic process;GO:0006066//alcohol metabolic process;GO:0006793//phosphorus metabolic process;GO:0006796//phosphate-containing compound metabolic process;GO:0008150//biological_process;GO:0008152//metabolic process;GO:0009058//biosynthetic process;GO:0009987//cellular process;GO:0016310//phosphorylation;GO:0019637//organophosphate…	UP
mirC (YALI1_B25258g)	108.454	92.552	87.763	237.15	122.246	290.105	1.16942	9.69094e-05	CAG83345.1 taxid=4952 YALI0B19250p [Yarrowia lipolytica CLIB122]	-	GO:0009326//formate dehydrogenase complex;GO:0016020//membrane	GO:0008863//formate dehydrogenase (NAD+) activity;GO:0009055//electron transfer activity;GO:0022857//transmembrane transporter activity;GO:0042910//xenobiotic transmembrane transporter activity;GO:0043546//molybdopterin cofactor binding;GO:0047111//formate dehydrogenase (cytochrome-c-553) activity	GO:0006855//xenobiotic transmembrane transport;GO:0015942//formate metabolic process;GO:0042908//xenobiotic transport;GO:0055085//transmembrane transport	UP
MTF1 (YALI1_B02931g)	17.167	21.416	28.345	44.166	42.747	47.905	1.01033	9.91824e-05	AOW01099.1 taxid=4952 hypothetical protein YALI1_B02931g [Yarrowia lipolytica]	-	GO:0000228//nuclear chromosome;GO:0000428//DNA-directed RNA polymerase complex;GO:0000785//chromatin;GO:0005575//cellular_component;GO:0005622//intracellular anatomical structure;GO:0005634//nucleus;GO:0005694//chromosome;GO:0005737//cytoplasm;GO:0005739//mitochondrion;GO:0005740//mitochondrial envelope;GO:0005758//mitochondrial intermembrane space;GO:0005759//mitochondrial matrix;GO:0005761//mit…	GO:0001018//mitochondrial promoter sequence-specific DNA binding;GO:0001067//transcription regulatory region nucleic acid binding;GO:0003674//molecular_function;GO:0003676//nucleic acid binding;GO:0003677//DNA binding;GO:0003700//DNA-binding transcription factor activity;GO:0003723//RNA binding;GO:0003824//catalytic activity;GO:0005488//binding;GO:0008168//methyltransferase activity;GO:0016740//t…	GO:0000959//mitochondrial RNA metabolic process;GO:0006139//nucleobase-containing compound metabolic process;GO:0006351//transcription, DNA-templated;GO:0006352//DNA-templated transcription, initiation;GO:0006355//regulation of transcription, DNA-templated;GO:0006357//regulation of transcription by RNA polymerase II;GO:0006390//mitochondrial transcription;GO:0006391//transcription initiation from…	UP
YBR096W (YALI1_B13662g)	5.099	5.461	8.946	19.504	10.965	24.188	1.48649	9.93369e-05	CAG82951.1 taxid=4952 YALI0B10131p [Yarrowia lipolytica CLIB122]	-	-	-	-	UP
YPS3 (YALI1_A13019g)	29.988	94.714	24.307	131.564	137.933	147.403	1.4843	0.000108321	XP_500025.2 taxid=4952 Putative aspartic-type endopeptidase opsB [Yarrowia lipolytica]	-	-	-	-	UP
GPR1 (YALI1_F25885g)	7.874	6.951	9.591	18.607	12.42	22.901	1.14321	0.000110576	XP_505620.1 taxid=4952 G protein-coupled receptor GPR1 [Yarrowia lipolytica]	ko04113//Meiosis - yeast;ko04213//Longevity regulating pathway - multiple species	GO:0005575//cellular_component;GO:0005886//plasma membrane;GO:0016020//membrane;GO:0016021//integral component of membrane;GO:0031224//intrinsic component of membrane;GO:0071944//cell periphery	GO:0003674//molecular_function;GO:0004888//transmembrane signaling receptor activity;GO:0004930//G protein-coupled receptor activity;GO:0005488//binding;GO:0005536//glucose binding;GO:0030246//carbohydrate binding;GO:0036094//small molecule binding;GO:0038023//signaling receptor activity;GO:0043772//acyl-phosphate glycerol-3-phosphate acyltransferase activity;GO:0048029//monosaccharide binding;GO…	GO:0001403//invasive growth in response to glucose limitation;GO:0001678//cellular glucose homeostasis;GO:0007124//pseudohyphal growth;GO:0007154//cell communication;GO:0007165//signal transduction;GO:0007186//G protein-coupled receptor signaling pathway;GO:0007568//aging;GO:0007569//cell aging;GO:0008150//biological_process;GO:0008654//phospholipid biosynthetic process;GO:0009593//detection of c…	UP
CFL1 (YALI1_B17441g)	3.906	0.537	0.691	26.162	7.091	118.029	4.88101	0.000112306	XP_500828.1 taxid=4952 Ferric/cupric reductase transmembrane component 1 [Yarrowia lipolytica]	-	GO:0016020//membrane	GO:0016491//oxidoreductase activity;GO:0016655//oxidoreductase activity, acting on NAD(P)H, quinone or similar compound as acceptor;GO:0051537//2 iron, 2 sulfur cluster binding	GO:0006814//sodium ion transport	UP
PPM2 (YALI1_E39335g)	9.052	8.772	14.306	23.526	18.568	25.168	1.06587	0.000112707	XP_504718.1 taxid=4952 tRNA wybutosine-synthesizing protein 4 [Yarrowia lipolytica]	-	GO:0005575//cellular_component;GO:0005622//intracellular anatomical structure;GO:0005737//cytoplasm;GO:0005739//mitochondrion;GO:0005773//vacuole;GO:0005774//vacuolar membrane;GO:0005829//cytosol;GO:0016020//membrane;GO:0016021//integral component of membrane;GO:0031090//organelle membrane;GO:0031224//intrinsic component of membrane;GO:0043226//organelle;GO:0043227//membrane-bounded organelle;GO:…	GO:0000049//tRNA binding;GO:0003674//molecular_function;GO:0003676//nucleic acid binding;GO:0003723//RNA binding;GO:0003824//catalytic activity;GO:0003880//protein C-terminal carboxyl O-methyltransferase activity;GO:0005488//binding;GO:0005506//iron ion binding;GO:0005515//protein binding;GO:0008168//methyltransferase activity;GO:0008171//O-methyltransferase activity;GO:0008173//RNA methyltransfe…	GO:0001510//RNA methylation;GO:0006139//nucleobase-containing compound metabolic process;GO:0006396//RNA processing;GO:0006399//tRNA metabolic process;GO:0006400//tRNA modification;GO:0006464//cellular protein modification process;GO:0006479//protein methylation;GO:0006481//C-terminal protein methylation;GO:0006725//cellular aromatic compound metabolic process;GO:0006807//nitrogen compound metabo…	UP
CRP1 (YALI1_F08683g)	129.214	99.585	91.607	38.51	63.783	35.918	-1.21303	0.000112892	CAG77859.1 taxid=4952 YALI0F05852p [Yarrowia lipolytica CLIB122]	-	GO:0005856//cytoskeleton	GO:2001070//starch binding	-	DOWN
xanA (YALI1_A06640g)	184.764	475.128	171.689	65.828	112.55	100.858	-1.57437	0.000124006	XP_499829.1 taxid=4952 Putative dioxygenase [Yarrowia lipolytica]	-	-	GO:0003674//molecular_function;GO:0003824//catalytic activity;GO:0005488//binding;GO:0005506//iron ion binding;GO:0016491//oxidoreductase activity;GO:0043167//ion binding;GO:0043169//cation binding;GO:0046872//metal ion binding;GO:0046914//transition metal ion binding;GO:0051213//dioxygenase activity;GO:0097641//alpha-ketoglutarate-dependent xanthine dioxygenase activity	GO:0006139//nucleobase-containing compound metabolic process;GO:0006144//purine nucleobase metabolic process;GO:0006145//purine nucleobase catabolic process;GO:0006725//cellular aromatic compound metabolic process;GO:0006807//nitrogen compound metabolic process;GO:0008150//biological_process;GO:0008152//metabolic process;GO:0009056//catabolic process;GO:0009112//nucleobase metabolic process;GO:00…	DOWN
OPT2 (YALI1_F13268g)	15.943	7.766	6.011	3.969	3.732	1.449	-1.69959	0.000127304	XP_505219.1 taxid=4952 Oligopeptide transporter 2 [Yarrowia lipolytica]	-	-	GO:0035673//oligopeptide transmembrane transporter activity	-	DOWN
CYP52A12 (YALI1_B18347g)	7.696	6.476	8.681	2.828	1.453	3.181	-1.61475	0.000135111	XP_500856.1 taxid=4952 Cytochrome P450 52A12 [Yarrowia lipolytica]	-	-	GO:0004497//monooxygenase activity;GO:0005506//iron ion binding;GO:0016705//oxidoreductase activity, acting on paired donors, with incorporation or reduction of molecular oxygen;GO:0020037//heme binding	GO:0046148//pigment biosynthetic process	DOWN
SPAC1002.16c (YALI1_F36094g)	0.849	1.238	2.268	0.265	0.055	0.145	-3.22737	0.000138446	XP_505987.1 taxid=4952 Putative transporter [Yarrowia lipolytica]	-	GO:0005886//plasma membrane;GO:0016020//membrane	GO:0008028//monocarboxylic acid transmembrane transporter activity;GO:0015112//nitrate transmembrane transporter activity;GO:0015113//nitrite transmembrane transporter activity;GO:0022857//transmembrane transporter activity;GO:0042910//xenobiotic transmembrane transporter activity;GO:1901241//4-hydroxyphenylacetate transmembrane transporter activity	GO:0006855//xenobiotic transmembrane transport;GO:0015706//nitrate transport;GO:0015707//nitrite transport;GO:0015718//monocarboxylic acid transport;GO:0042908//xenobiotic transport;GO:0055085//transmembrane transport;GO:1900754//4-hydroxyphenylacetate transport	DOWN
NUS1 (YALI1_F26726g)	13.178	18.197	20.668	38.161	31.44	36.218	1.02382	0.000142916	CAG78457.1 taxid=4952 YALI0F20108p [Yarrowia lipolytica CLIB122]	ko01110//Biosynthesis of secondary metabolites;ko00900//Terpenoid backbone biosynthesis	GO:0005575//cellular_component;GO:0005622//intracellular anatomical structure;GO:0005634//nucleus;GO:0005635//nuclear envelope;GO:0005737//cytoplasm;GO:0005783//endoplasmic reticulum;GO:0005789//endoplasmic reticulum membrane;GO:0005811//lipid droplet;GO:0012505//endomembrane system;GO:0016020//membrane;GO:0016021//integral component of membrane;GO:0031090//organelle membrane;GO:0031224//intrinsi…	GO:0003674//molecular_function;GO:0003824//catalytic activity;GO:0004659//prenyltransferase activity;GO:0016740//transferase activity;GO:0016765//transferase activity, transferring alkyl or aryl (other than methyl) groups	GO:0001525//angiogenesis;GO:0001568//blood vessel development;GO:0001944//vasculature development;GO:0002040//sprouting angiogenesis;GO:0002790//peptide secretion;GO:0006066//alcohol metabolic process;GO:0006464//cellular protein modification process;GO:0006486//protein glycosylation;GO:0006629//lipid metabolic process;GO:0006720//isoprenoid metabolic process;GO:0006807//nitrogen compound metabol…	UP
OAC1 (YALI1_E04823g)	18.818	21.758	31.07	51.025	42.877	50.822	1.01435	0.000160511	XP_503525.1 taxid=4952 Mitochondrial oxaloacetate transport protein [Yarrowia lipolytica]	-	GO:0005575//cellular_component;GO:0005622//intracellular anatomical structure;GO:0005737//cytoplasm;GO:0005739//mitochondrion;GO:0005740//mitochondrial envelope;GO:0005743//mitochondrial inner membrane;GO:0016020//membrane;GO:0016021//integral component of membrane;GO:0019866//organelle inner membrane;GO:0031090//organelle membrane;GO:0031224//intrinsic component of membrane;GO:0031966//mitochond…	GO:0003674//molecular_function;GO:0005215//transporter activity;GO:0005310//dicarboxylic acid transmembrane transporter activity;GO:0005342//organic acid transmembrane transporter activity;GO:0008509//anion transmembrane transporter activity;GO:0008514//organic anion transmembrane transporter activity;GO:0015075//ion transmembrane transporter activity;GO:0015103//inorganic anion transmembrane tra…	GO:0006810//transport;GO:0006811//ion transport;GO:0006820//anion transport;GO:0006835//dicarboxylic acid transport;GO:0006839//mitochondrial transport;GO:0008150//biological_process;GO:0008272//sulfate transport;GO:0015698//inorganic anion transport;GO:0015709//thiosulfate transport;GO:0015711//organic anion transport;GO:0015718//monocarboxylic acid transport;GO:0015729//oxaloacetate transport;G…	UP
PGS1 (YALI1_E17162g)	14.721	23.091	37.138	62.367	46.327	62.437	1.1911	0.000162584	AOW05401.1 taxid=4952 hypothetical protein YALI1_E17162g [Yarrowia lipolytica]	ko01100//Metabolic pathways;ko00564//Glycerophospholipid metabolism	GO:0005575//cellular_component;GO:0005622//intracellular anatomical structure;GO:0005737//cytoplasm;GO:0005739//mitochondrion;GO:0005740//mitochondrial envelope;GO:0005743//mitochondrial inner membrane;GO:0005783//endoplasmic reticulum;GO:0012505//endomembrane system;GO:0016020//membrane;GO:0019866//organelle inner membrane;GO:0031090//organelle membrane;GO:0031966//mitochondrial membrane;GO:0031…	GO:0000166//nucleotide binding;GO:0003674//molecular_function;GO:0003824//catalytic activity;GO:0005488//binding;GO:0005509//calcium ion binding;GO:0005524//ATP binding;GO:0008444//CDP-diacylglycerol-glycerol-3-phosphate 3-phosphatidyltransferase activity;GO:0008808//cardiolipin synthase activity;GO:0016740//transferase activity;GO:0016772//transferase activity, transferring phosphorus-containing…	GO:0006139//nucleobase-containing compound metabolic process;GO:0006220//pyrimidine nucleotide metabolic process;GO:0006221//pyrimidine nucleotide biosynthetic process;GO:0006629//lipid metabolic process;GO:0006638//neutral lipid metabolic process;GO:0006639//acylglycerol metabolic process;GO:0006644//phospholipid metabolic process;GO:0006650//glycerophospholipid metabolic process;GO:0006655//pho…	UP
SPAC57A10.07 (YALI1_A05210g)	7.765	9.459	8.349	17.849	15.812	20.201	1.07465	0.000164127	CAG83698.1 taxid=4952 YALI0A05115p [Yarrowia lipolytica CLIB122]	-	GO:0005575//cellular_component;GO:0005622//intracellular anatomical structure;GO:0005737//cytoplasm;GO:0016020//membrane;GO:0016021//integral component of membrane;GO:0031224//intrinsic component of membrane	GO:0003674//molecular_function;GO:0003824//catalytic activity	GO:0008150//biological_process	UP
FRE4 (YALI1_F15641g)	18.567	2.199	9.541	108.709	44.948	122.817	3.18942	0.000164863	XP_505304.2 taxid=4952 Ferric/cupric reductase transmembrane component 2 [Yarrowia lipolytica]	-	-	GO:0016491//oxidoreductase activity;GO:0022857//transmembrane transporter activity	GO:0010124//phenylacetate catabolic process;GO:0055085//transmembrane transport	UP
MTD1 (YALI1_B15928g)	86.159	76.513	83.196	187.225	109.05	197.472	1.00589	0.000175915	XP_500785.1 taxid=4952 Methylenetetrahydrofolate dehydrogenase [NAD(+)] [Yarrowia lipolytica]	ko01100//Metabolic pathways;ko00670//One carbon pool by folate	GO:0005575//cellular_component;GO:0005622//intracellular anatomical structure;GO:0005634//nucleus;GO:0005737//cytoplasm;GO:0005829//cytosol;GO:0043226//organelle;GO:0043227//membrane-bounded organelle;GO:0043229//intracellular organelle;GO:0043231//intracellular membrane-bounded organelle	GO:0003674//molecular_function;GO:0003824//catalytic activity;GO:0004487//methylenetetrahydrofolate dehydrogenase (NAD+) activity;GO:0004488//methylenetetrahydrofolate dehydrogenase (NADP+) activity;GO:0008733//L-arabinose isomerase activity;GO:0016491//oxidoreductase activity;GO:0016645//oxidoreductase activity, acting on the CH-NH group of donors;GO:0016646//oxidoreductase activity, acting on t…	GO:0006082//organic acid metabolic process;GO:0006139//nucleobase-containing compound metabolic process;GO:0006144//purine nucleobase metabolic process;GO:0006163//purine nucleotide metabolic process;GO:0006164//purine nucleotide biosynthetic process;GO:0006575//cellular modified amino acid metabolic process;GO:0006725//cellular aromatic compound metabolic process;GO:0006730//one-carbon metabolic…	UP
KRE6 (YALI1_C02248g)	19.743	27.199	31.248	57.778	39.177	62.848	1.03124	0.000181749	XP_065950212.1 taxid=4952 Beta-glucan synthesis-associated protein KRE6 [Yarrowia lipolytica]	-	GO:0000139//Golgi membrane;GO:0005575//cellular_component;GO:0005622//intracellular anatomical structure;GO:0005737//cytoplasm;GO:0005783//endoplasmic reticulum;GO:0005789//endoplasmic reticulum membrane;GO:0005794//Golgi apparatus;GO:0005886//plasma membrane;GO:0005933//cellular bud;GO:0005935//cellular bud neck;GO:0012505//endomembrane system;GO:0016020//membrane;GO:0016021//integral component …	GO:0003674//molecular_function;GO:0003824//catalytic activity;GO:0004553//hydrolase activity, hydrolyzing O-glycosyl compounds;GO:0015926//glucosidase activity;GO:0016787//hydrolase activity;GO:0016798//hydrolase activity, acting on glycosyl bonds	GO:0000271//polysaccharide biosynthetic process;GO:0005975//carbohydrate metabolic process;GO:0005976//polysaccharide metabolic process;GO:0006073//cellular glucan metabolic process;GO:0006077//(1->6)-beta-D-glucan metabolic process;GO:0006078//(1->6)-beta-D-glucan biosynthetic process;GO:0008150//biological_process;GO:0008152//metabolic process;GO:0009058//biosynthetic process;GO:0009059//macrom…	UP
YBR096W (YALI1_F03992g)	12.598	15.439	21.521	35.341	28.337	47.304	1.16314	0.000190092	CAG77722.1 taxid=4952 YALI0F02739p [Yarrowia lipolytica CLIB122]	-	-	-	-	UP
YJR015W (YALI1_A05795g)	3.387	3.305	4.123	7.795	7.948	8.156	1.14392	0.000196319	XP_499795.1 taxid=4952 Nitrosoguanidine resistance protein SNG1 [Yarrowia lipolytica]	-	GO:0005737//cytoplasm	GO:0008443//phosphofructokinase activity	GO:0006000//fructose metabolic process;GO:0006096//glycolytic process	UP
RAM2 (YALI1_B21088g)	387.784	369.819	240.321	147.063	178.615	135.957	-1.11218	0.000201589	XP_500960.1 taxid=4952 Protein farnesyltransferase/geranylgeranyltransferase type-1 subunit alpha [Yarrowia lipolytica]	ko01110//Biosynthesis of secondary metabolites;ko00900//Terpenoid backbone biosynthesis	GO:0005575//cellular_component;GO:0005622//intracellular anatomical structure;GO:0005737//cytoplasm;GO:0005829//cytosol;GO:0005856//cytoskeleton;GO:0005875//microtubule associated complex;GO:0005886//plasma membrane;GO:0005953//CAAX-protein geranylgeranyltransferase complex;GO:0005965//protein farnesyltransferase complex;GO:0015630//microtubule cytoskeleton;GO:0016020//membrane;GO:0032991//protei…	GO:0003674//molecular_function;GO:0003824//catalytic activity;GO:0004311//farnesyltranstransferase activity;GO:0004659//prenyltransferase activity;GO:0004660//protein farnesyltransferase activity;GO:0004661//protein geranylgeranyltransferase activity;GO:0004662//CAAX-protein geranylgeranyltransferase activity;GO:0004663//Rab geranylgeranyltransferase activity;GO:0005102//signaling receptor bindin…	GO:0001101//response to acid chemical;GO:0001941//postsynaptic membrane organization;GO:0006464//cellular protein modification process;GO:0006807//nitrogen compound metabolic process;GO:0006950//response to stress;GO:0007154//cell communication;GO:0007165//signal transduction;GO:0007166//cell surface receptor signaling pathway;GO:0007167//enzyme linked receptor protein signaling pathway;GO:000717…	DOWN
bioF (YALI1_E20766g)	41.93	51.962	90.433	155.526	100.036	152.187	1.14543	0.000201701	XP_504066.1 taxid=4952 8-amino-7-oxononanoate synthase [Yarrowia lipolytica]	ko01100//Metabolic pathways;ko01240//Biosynthesis of cofactors;ko00780//Biotin metabolism	-	GO:0003824//catalytic activity;GO:0003870//5-aminolevulinate synthase activity;GO:0008710//8-amino-7-oxononanoate synthase activity;GO:0008890//glycine C-acetyltransferase activity;GO:0018826//methionine gamma-lyase activity;GO:0030170//pyridoxal phosphate binding;GO:0047804//cysteine-S-conjugate beta-lyase activity	GO:0006567//threonine catabolic process;GO:0009058//biosynthetic process;GO:0009086//methionine biosynthetic process;GO:0009087//methionine catabolic process;GO:0009093//cysteine catabolic process;GO:0009102//biotin biosynthetic process;GO:0009236//cobalamin biosynthetic process;GO:0019346//transsulfuration;GO:0033014//tetrapyrrole biosynthetic process	UP
vip1 (YALI1_C11862g)	354.415	369.393	237.209	122.185	182.764	129.533	-1.14527	0.000206263	XP_501607.2 taxid=4952 Protein vip1 [Yarrowia lipolytica]	-	-	GO:0003674//molecular_function;GO:0003676//nucleic acid binding;GO:0003723//RNA binding;GO:0005488//binding;GO:0046872//metal ion binding;GO:0097159//organic cyclic compound binding;GO:1901363//heterocyclic compound binding	-	DOWN
CAT2 (YALI1_B13948g)	78.282	97.71	159.068	248.493	187.67	267.345	1.07015	0.000211732	XP_500716.2 taxid=4952 Carnitine O-acetyltransferase [Yarrowia lipolytica]	ko04146//Peroxisome	GO:0005575//cellular_component;GO:0005622//intracellular anatomical structure;GO:0005737//cytoplasm;GO:0005739//mitochondrion;GO:0005740//mitochondrial envelope;GO:0005743//mitochondrial inner membrane;GO:0005777//peroxisome;GO:0016020//membrane;GO:0019866//organelle inner membrane;GO:0031090//organelle membrane;GO:0031966//mitochondrial membrane;GO:0031967//organelle envelope;GO:0031975//envelop…	GO:0003674//molecular_function;GO:0003824//catalytic activity;GO:0004092//carnitine O-acetyltransferase activity;GO:0004366//glycerol-3-phosphate O-acyltransferase activity;GO:0008374//O-acyltransferase activity;GO:0016406//carnitine O-acyltransferase activity;GO:0016407//acetyltransferase activity;GO:0016413//O-acetyltransferase activity;GO:0016740//transferase activity;GO:0016746//acyltransfera…	GO:0006082//organic acid metabolic process;GO:0006575//cellular modified amino acid metabolic process;GO:0006577//amino-acid betaine metabolic process;GO:0006629//lipid metabolic process;GO:0006631//fatty acid metabolic process;GO:0006807//nitrogen compound metabolic process;GO:0006810//transport;GO:0008150//biological_process;GO:0008152//metabolic process;GO:0009437//carnitine metabolic process;…	UP
REV3 (YALI1_C29926g)	3.742	3.934	3.073	7.223	5.689	8.974	1.02581	0.000212716	CAG82421.1 taxid=4952 YALI0C21648p [Yarrowia lipolytica CLIB122]	-	GO:0000228//nuclear chromosome;GO:0005575//cellular_component;GO:0005622//intracellular anatomical structure;GO:0005634//nucleus;GO:0005654//nucleoplasm;GO:0005657//replication fork;GO:0005694//chromosome;GO:0005730//nucleolus;GO:0005737//cytoplasm;GO:0005739//mitochondrion;GO:0016035//zeta DNA polymerase complex;GO:0031974//membrane-enclosed lumen;GO:0031981//nuclear lumen;GO:0032991//protein-co…	GO:0000166//nucleotide binding;GO:0003674//molecular_function;GO:0003676//nucleic acid binding;GO:0003677//DNA binding;GO:0003824//catalytic activity;GO:0003887//DNA-directed DNA polymerase activity;GO:0004518//nuclease activity;GO:0004527//exonuclease activity;GO:0005488//binding;GO:0008408//3'-5' exonuclease activity;GO:0016740//transferase activity;GO:0016772//transferase activity, transferrin…	GO:0000002//mitochondrial genome maintenance;GO:0000724//double-strand break repair via homologous recombination;GO:0000725//recombinational repair;GO:0000731//DNA synthesis involved in DNA repair;GO:0006139//nucleobase-containing compound metabolic process;GO:0006259//DNA metabolic process;GO:0006260//DNA replication;GO:0006261//DNA-dependent DNA replication;GO:0006281//DNA repair;GO:0006301//po…	UP
SPBC16A3.06 (YALI1_B23939g)	7.234	5.225	9.528	19.505	12.259	18.002	1.17851	0.000227645	CAG83310.1 taxid=4952 YALI0B18436p [Yarrowia lipolytica CLIB122]	-	GO:0005575//cellular_component;GO:0005622//intracellular anatomical structure;GO:0005634//nucleus;GO:0043226//organelle;GO:0043227//membrane-bounded organelle;GO:0043229//intracellular organelle;GO:0043231//intracellular membrane-bounded organelle	GO:0003674//molecular_function;GO:0003676//nucleic acid binding;GO:0003723//RNA binding;GO:0003725//double-stranded RNA binding;GO:0003726//double-stranded RNA adenosine deaminase activity;GO:0003824//catalytic activity;GO:0004000//adenosine deaminase activity;GO:0005488//binding;GO:0008251//tRNA-specific adenosine deaminase activity;GO:0016787//hydrolase activity;GO:0016810//hydrolase activity, …	GO:0000003//reproduction;GO:0001666//response to hypoxia;GO:0002097//tRNA wobble base modification;GO:0002100//tRNA wobble adenosine to inosine editing;GO:0006139//nucleobase-containing compound metabolic process;GO:0006382//adenosine to inosine editing;GO:0006396//RNA processing;GO:0006399//tRNA metabolic process;GO:0006400//tRNA modification;GO:0006725//cellular aromatic compound metabolic proc…	UP
SPAC694.03 (YALI1_A20611g)	8.714	5.515	14.714	24.21	25.201	20.453	1.27133	0.000227824	XP_500250.1 taxid=4952 Putative nicotinamide mononucleotide adenylyltransferase [Yarrowia lipolytica]	ko01100//Metabolic pathways;ko00760//Nicotinate and nicotinamide metabolism	GO:0005575//cellular_component;GO:0005622//intracellular anatomical structure;GO:0005634//nucleus;GO:0005737//cytoplasm;GO:0043226//organelle;GO:0043227//membrane-bounded organelle;GO:0043229//intracellular organelle;GO:0043231//intracellular membrane-bounded organelle	GO:0000166//nucleotide binding;GO:0000309//nicotinamide-nucleotide adenylyltransferase activity;GO:0003674//molecular_function;GO:0003824//catalytic activity;GO:0004515//nicotinate-nucleotide adenylyltransferase activity;GO:0004595//pantetheine-phosphate adenylyltransferase activity;GO:0004781//sulfate adenylyltransferase (ATP) activity;GO:0005488//binding;GO:0005524//ATP binding;GO:0016462//pyro…	GO:0001403//invasive growth in response to glucose limitation;GO:0006139//nucleobase-containing compound metabolic process;GO:0006508//proteolysis;GO:0006511//ubiquitin-dependent protein catabolic process;GO:0006725//cellular aromatic compound metabolic process;GO:0006753//nucleoside phosphate metabolic process;GO:0006793//phosphorus metabolic process;GO:0006796//phosphate-containing compound met…	UP
YIA6 (YALI1_E19682g)	9.606	13.263	18.872	32.377	26.252	30.356	1.0921	0.000233291	XP_504023.1 taxid=4952 Mitochondrial nicotinamide adenine dinucleotide transporter 1 [Yarrowia lipolytica]	-	GO:0005575//cellular_component;GO:0005622//intracellular anatomical structure;GO:0005737//cytoplasm;GO:0005739//mitochondrion;GO:0005740//mitochondrial envelope;GO:0005743//mitochondrial inner membrane;GO:0009507//chloroplast;GO:0009526//plastid envelope;GO:0009536//plastid;GO:0009941//chloroplast envelope;GO:0016020//membrane;GO:0016021//integral component of membrane;GO:0019866//organelle inner…	GO:0003674//molecular_function;GO:0005215//transporter activity;GO:0015215//nucleotide transmembrane transporter activity;GO:0015291//secondary active transmembrane transporter activity;GO:0015297//antiporter activity;GO:0015605//organophosphate ester transmembrane transporter activity;GO:0015932//nucleobase-containing compound transmembrane transporter activity;GO:0022804//active transmembrane t…	GO:0006810//transport;GO:0006839//mitochondrial transport;GO:0006862//nucleotide transport;GO:0008150//biological_process;GO:0015748//organophosphate ester transport;GO:0015931//nucleobase-containing compound transport;GO:0035352//NAD transmembrane transport;GO:0043132//NAD transport;GO:0051179//localization;GO:0051234//establishment of localization;GO:0055085//transmembrane transport;GO:0071702/…	UP
cyp4 (YALI1_C21626g)	12.626	18.57	18.949	35.207	31.373	39.3	1.07825	0.000244865	KAJ8053483.1 taxid=4952 peptidyl-prolyl cis-trans isomerase-like 3 [Yarrowia lipolytica]	-	-	GO:0003755//peptidyl-prolyl cis-trans isomerase activity	GO:0000413//protein peptidyl-prolyl isomerization	UP
DUS1 (YALI1_B28017g)	15.396	14.371	21.19	39.346	24.997	40.488	1.04071	0.000261376	XP_501185.1 taxid=4952 tRNA-dihydrouridine(16/17) synthase [NAD(P)(+)] [Yarrowia lipolytica]	-	GO:0005575//cellular_component;GO:0005622//intracellular anatomical structure;GO:0005634//nucleus;GO:0043226//organelle;GO:0043227//membrane-bounded organelle;GO:0043229//intracellular organelle;GO:0043231//intracellular membrane-bounded organelle	GO:0000166//nucleotide binding;GO:0003674//molecular_function;GO:0003676//nucleic acid binding;GO:0003677//DNA binding;GO:0003697//single-stranded DNA binding;GO:0003824//catalytic activity;GO:0004312//fatty acid synthase activity;GO:0004313//[acyl-carrier-protein] S-acetyltransferase activity;GO:0004314//[acyl-carrier-protein] S-malonyltransferase activity;GO:0004315//3-oxoacyl-[acyl-carrier-pro…	GO:0002943//tRNA dihydrouridine synthesis;GO:0006082//organic acid metabolic process;GO:0006089//lactate metabolic process;GO:0006139//nucleobase-containing compound metabolic process;GO:0006396//RNA processing;GO:0006399//tRNA metabolic process;GO:0006400//tRNA modification;GO:0006629//lipid metabolic process;GO:0006631//fatty acid metabolic process;GO:0006633//fatty acid biosynthetic process;GO…	UP
mug191 (YALI1_A20995g)	905.864	755.599	495.728	267.664	409.661	277.385	-1.17602	0.000263338	XP_500262.1 taxid=4952 Meiotically up-regulated protein [Yarrowia lipolytica]	-	GO:0005575//cellular_component;GO:0005886//plasma membrane;GO:0009897//external side of plasma membrane;GO:0009986//cell surface;GO:0016020//membrane;GO:0031224//intrinsic component of membrane;GO:0031225//anchored component of membrane;GO:0031226//intrinsic component of plasma membrane;GO:0031233//intrinsic component of external side of plasma membrane;GO:0031362//anchored component of external …	GO:0003674//molecular_function;GO:0003824//catalytic activity;GO:0004553//hydrolase activity, hydrolyzing O-glycosyl compounds;GO:0004559//alpha-mannosidase activity;GO:0008496//mannan endo-1,6-alpha-mannosidase activity;GO:0015923//mannosidase activity;GO:0016787//hydrolase activity;GO:0016798//hydrolase activity, acting on glycosyl bonds	GO:0000003//reproduction;GO:0005975//carbohydrate metabolic process;GO:0007049//cell cycle;GO:0008150//biological_process;GO:0008152//metabolic process;GO:0009056//catabolic process;GO:0009272//fungal-type cell wall biogenesis;GO:0009311//oligosaccharide metabolic process;GO:0009313//oligosaccharide catabolic process;GO:0009987//cellular process;GO:0016052//carbohydrate catabolic process;GO:00224…	DOWN
cnsO (YALI1_A17749g)	1.776	1.766	0.814	3.228	5.616	3.66	1.52131	0.000270223	XP_500172.2 taxid=4952 MFS transporter prlL [Yarrowia lipolytica]	-	GO:0016020//membrane	GO:0015112//nitrate transmembrane transporter activity;GO:0015113//nitrite transmembrane transporter activity;GO:0022857//transmembrane transporter activity;GO:0042910//xenobiotic transmembrane transporter activity;GO:1901241//4-hydroxyphenylacetate transmembrane transporter activity	GO:0006855//xenobiotic transmembrane transport;GO:0015706//nitrate transport;GO:0015707//nitrite transport;GO:0042908//xenobiotic transport;GO:0055085//transmembrane transport;GO:1900754//4-hydroxyphenylacetate transport	UP
PIR (YALI1_E39414g)	31.177	21.988	18.893	11.193	10.274	9.605	-1.21354	0.000305275	KAB8285413.1 taxid=4952 RmlC-like cupin domain-containing protein [Yarrowia lipolytica]	-	-	GO:0016989//sigma factor antagonist activity	GO:0045892//negative regulation of transcription, DNA-templated	DOWN
AQP7 (YALI1_F01981g)	229.055	118.092	95.263	61.74	45.518	64.451	-1.36542	0.000316041	XP_504854.1 taxid=4952 Aquaporin-1 [Yarrowia lipolytica]	-	GO:0005575//cellular_component;GO:0005622//intracellular anatomical structure;GO:0005886//plasma membrane;GO:0005887//integral component of plasma membrane;GO:0016020//membrane;GO:0016021//integral component of membrane;GO:0016324//apical plasma membrane;GO:0031224//intrinsic component of membrane;GO:0031226//intrinsic component of plasma membrane;GO:0043226//organelle;GO:0043227//membrane-bounde…	GO:0003674//molecular_function;GO:0005215//transporter activity;GO:0005372//water transmembrane transporter activity;GO:0015250//water channel activity;GO:0015267//channel activity;GO:0015318//inorganic molecular entity transmembrane transporter activity;GO:0022803//passive transmembrane transporter activity;GO:0022857//transmembrane transporter activity	GO:0006810//transport;GO:0006811//ion transport;GO:0006820//anion transport;GO:0006833//water transport;GO:0006869//lipid transport;GO:0008150//biological_process;GO:0009719//response to endogenous stimulus;GO:0009987//cellular process;GO:0010033//response to organic substance;GO:0010243//response to organonitrogen compound;GO:0010876//lipid localization;GO:0014070//response to organic cyclic com…	DOWN
SPAC20G8.02 (YALI1_B08156g)	5.836	6.931	11.109	17.169	13.801	18.672	1.056	0.000324593	KAB8285382.1 taxid=4952 DDHD domain-containing protein [Yarrowia lipolytica]	-	GO:0005575//cellular_component;GO:0005622//intracellular anatomical structure;GO:0005737//cytoplasm;GO:0005739//mitochondrion;GO:0005759//mitochondrial matrix;GO:0016020//membrane;GO:0031974//membrane-enclosed lumen;GO:0043226//organelle;GO:0043227//membrane-bounded organelle;GO:0043229//intracellular organelle;GO:0043231//intracellular membrane-bounded organelle;GO:0043233//organelle lumen;GO:00…	GO:0003674//molecular_function;GO:0003723//RNA binding;GO:0003824//catalytic activity;GO:0004620//phospholipase activity;GO:0005488//binding;GO:0016298//lipase activity;GO:0016787//hydrolase activity;GO:0016788//hydrolase activity, acting on ester bonds;GO:0043167//ion binding;GO:0043169//cation binding;GO:0046872//metal ion binding	GO:0006402//mRNA catabolic process;GO:0006629//lipid metabolic process;GO:0006644//phospholipid metabolic process;GO:0006650//glycerophospholipid metabolic process;GO:0006793//phosphorus metabolic process;GO:0006796//phosphate-containing compound metabolic process;GO:0008150//biological_process;GO:0008152//metabolic process;GO:0009056//catabolic process;GO:0009987//cellular process;GO:0016042//li…	UP
KCH1 (YALI1_E40571g)	7.734	14.313	23.033	43.636	23.75	42.643	1.28732	0.000326171	CAG80369.1 taxid=4952 YALI0E34199p [Yarrowia lipolytica CLIB122]	-	GO:0005886//plasma membrane	GO:0015079//potassium ion transmembrane transporter activity	GO:0071805//potassium ion transmembrane transport	UP
GPH1 (YALI1_F06351g)	476.596	210.657	298.723	158.647	137.85	125.821	-1.22322	0.000327644	CAG77789.1 taxid=4952 YALI0F04169p [Yarrowia lipolytica CLIB122]	ko01100//Metabolic pathways;ko01110//Biosynthesis of secondary metabolites;ko00500//Starch and sucrose metabolism	GO:0005575//cellular_component;GO:0005622//intracellular anatomical structure;GO:0005737//cytoplasm	GO:0003674//molecular_function;GO:0003824//catalytic activity;GO:0004645//1,4-alpha-oligoglucan phosphorylase activity;GO:0005488//binding;GO:0008184//glycogen phosphorylase activity;GO:0016740//transferase activity;GO:0016757//glycosyltransferase activity;GO:0016758//hexosyltransferase activity;GO:0019842//vitamin binding;GO:0030170//pyridoxal phosphate binding;GO:0036094//small molecule binding…	GO:0000272//polysaccharide catabolic process;GO:0005975//carbohydrate metabolic process;GO:0005976//polysaccharide metabolic process;GO:0005977//glycogen metabolic process;GO:0005980//glycogen catabolic process;GO:0006073//cellular glucan metabolic process;GO:0006091//generation of precursor metabolites and energy;GO:0006112//energy reserve metabolic process;GO:0008150//biological_process;GO:0008…	DOWN
HSL1 (YALI1_E07818g)	15.007	22.048	32.475	57.375	34.259	57.751	1.10333	0.000360817	CAG79211.4 taxid=4952 YALI0E06519p [Yarrowia lipolytica CLIB122]	ko04111//Cell cycle - yeast;ko04011//MAPK signaling pathway - yeast	GO:0000144//cellular bud neck septin ring;GO:0000399//cellular bud neck septin structure;GO:0005575//cellular_component;GO:0005622//intracellular anatomical structure;GO:0005634//nucleus;GO:0005654//nucleoplasm;GO:0005737//cytoplasm;GO:0005813//centrosome;GO:0005815//microtubule organizing center;GO:0005829//cytosol;GO:0005856//cytoskeleton;GO:0005933//cellular bud;GO:0005935//cellular bud neck;G…	GO:0000166//nucleotide binding;GO:0003674//molecular_function;GO:0003824//catalytic activity;GO:0004672//protein kinase activity;GO:0004674//protein serine/threonine kinase activity;GO:0004683//calmodulin-dependent protein kinase activity;GO:0004712//protein serine/threonine/tyrosine kinase activity;GO:0005488//binding;GO:0005515//protein binding;GO:0005516//calmodulin binding;GO:0005524//ATP bin…	GO:0000075//cell cycle checkpoint signaling;GO:0000086//G2/M transition of mitotic cell cycle;GO:0000165//MAPK cascade;GO:0000278//mitotic cell cycle;GO:0000902//cell morphogenesis;GO:0000904//cell morphogenesis involved in differentiation;GO:0001403//invasive growth in response to glucose limitation;GO:0001558//regulation of cell growth;GO:0001817//regulation of cytokine production;GO:0001819//p…	UP
SHE9 (YALI1_E01694g)	21.141	36.708	47.838	80.223	56.532	84.632	1.06677	0.000436465	Q6C7F7.1 taxid=284591 RecName: Full=Sensitive to high expression protein 9 homolog, mitochondrial; Flags: Precursor [Yarrowia lipolytica CLIB122]	-	GO:0005575//cellular_component;GO:0005622//intracellular anatomical structure;GO:0005737//cytoplasm;GO:0005739//mitochondrion;GO:0005740//mitochondrial envelope;GO:0005743//mitochondrial inner membrane;GO:0016020//membrane;GO:0016021//integral component of membrane;GO:0019866//organelle inner membrane;GO:0019867//outer membrane;GO:0031090//organelle membrane;GO:0031224//intrinsic component of mem…	GO:0003674//molecular_function;GO:0008270//zinc ion binding;GO:0015562//efflux transmembrane transporter activity;GO:0019843//rRNA binding	GO:0006996//organelle organization;GO:0007005//mitochondrion organization;GO:0007006//mitochondrial membrane organization;GO:0007007//inner mitochondrial membrane organization;GO:0008150//biological_process;GO:0009987//cellular process;GO:0016043//cellular component organization;GO:0055085//transmembrane transport;GO:0061024//membrane organization;GO:0071840//cellular component organization or bi…	UP
hxkA (YALI1_E24028g)	6.219	9.614	13.122	23.976	15.492	23.258	1.11525	0.000437274	CAG79773.1 taxid=4952 YALI0E20207p [Yarrowia lipolytica CLIB122]	ko01100//Metabolic pathways;ko01110//Biosynthesis of secondary metabolites;ko01200//Carbon metabolism;ko00010//Glycolysis / Gluconeogenesis;ko00520//Amino sugar and nucleotide sugar metabolism;ko00500//Starch and sucrose metabolism;ko00051//Fructose and mannose metabolism;ko01250//Biosynthesis of nucleotide sugars;ko00052//Galactose metabolism	GO:0005575//cellular_component;GO:0005622//intracellular anatomical structure;GO:0005634//nucleus;GO:0005737//cytoplasm;GO:0005739//mitochondrion;GO:0005829//cytosol;GO:0043226//organelle;GO:0043227//membrane-bounded organelle;GO:0043229//intracellular organelle;GO:0043231//intracellular membrane-bounded organelle	GO:0000166//nucleotide binding;GO:0003674//molecular_function;GO:0003824//catalytic activity;GO:0004340//glucokinase activity;GO:0004396//hexokinase activity;GO:0005488//binding;GO:0005524//ATP binding;GO:0005536//glucose binding;GO:0008865//fructokinase activity;GO:0016301//kinase activity;GO:0016740//transferase activity;GO:0016772//transferase activity, transferring phosphorus-containing group…	GO:0001678//cellular glucose homeostasis;GO:0005975//carbohydrate metabolic process;GO:0005996//monosaccharide metabolic process;GO:0006040//amino sugar metabolic process;GO:0006041//glucosamine metabolic process;GO:0006043//glucosamine catabolic process;GO:0006044//N-acetylglucosamine metabolic process;GO:0006046//N-acetylglucosamine catabolic process;GO:0006082//organic acid metabolic process;G…	UP
MSY1 (YALI1_E34408g)	18.274	22.164	41.189	63.294	48.615	58.988	1.06601	0.000448633	XP_504538.1 taxid=4952 Tyrosine--tRNA ligase [Yarrowia lipolytica]	ko00970//Aminoacyl-tRNA biosynthesis	GO:0005575//cellular_component;GO:0005622//intracellular anatomical structure;GO:0005634//nucleus;GO:0005654//nucleoplasm;GO:0005737//cytoplasm;GO:0005739//mitochondrion;GO:0005759//mitochondrial matrix;GO:0005829//cytosol;GO:0009507//chloroplast;GO:0009532//plastid stroma;GO:0009536//plastid;GO:0009570//chloroplast stroma;GO:0016604//nuclear body;GO:0031974//membrane-enclosed lumen;GO:0031981//n…	GO:0000049//tRNA binding;GO:0000166//nucleotide binding;GO:0003674//molecular_function;GO:0003676//nucleic acid binding;GO:0003723//RNA binding;GO:0003824//catalytic activity;GO:0004812//aminoacyl-tRNA ligase activity;GO:0004830//tryptophan-tRNA ligase activity;GO:0004831//tyrosine-tRNA ligase activity;GO:0005488//binding;GO:0005515//protein binding;GO:0005524//ATP binding;GO:0016597//amino acid …	GO:0000003//reproduction;GO:0000372//Group I intron splicing;GO:0000375//RNA splicing, via transesterification reactions;GO:0000376//RNA splicing, via transesterification reactions with guanosine as nucleophile;GO:0000959//mitochondrial RNA metabolic process;GO:0003006//developmental process involved in reproduction;GO:0006082//organic acid metabolic process;GO:0006139//nucleobase-containing comp…	UP
RSM27 (YALI1_E18326g)	59.628	60.083	85.253	134.567	101.541	174.819	1.00351	0.000463389	XP_503977.2 taxid=4952 Mitochondrial 37S ribosomal protein S27 [Yarrowia lipolytica]	-	GO:0000313//organellar ribosome;GO:0000314//organellar small ribosomal subunit;GO:0005575//cellular_component;GO:0005622//intracellular anatomical structure;GO:0005737//cytoplasm;GO:0005739//mitochondrion;GO:0005759//mitochondrial matrix;GO:0005761//mitochondrial ribosome;GO:0005763//mitochondrial small ribosomal subunit;GO:0005840//ribosome;GO:0015935//small ribosomal subunit;GO:0031974//membran…	GO:0003674//molecular_function;GO:0003735//structural constituent of ribosome;GO:0005198//structural molecule activity	GO:0006412//translation;GO:0006518//peptide metabolic process;GO:0006807//nitrogen compound metabolic process;GO:0008150//biological_process;GO:0008152//metabolic process;GO:0009058//biosynthetic process;GO:0009059//macromolecule biosynthetic process;GO:0009987//cellular process;GO:0010467//gene expression;GO:0019538//protein metabolic process;GO:0032543//mitochondrial translation;GO:0034641//cel…	UP
GAL10 (YALI1_C13261g)	7.047	6.639	11.167	17.747	14.516	19.441	1.05686	0.000466249	AOW02586.1 taxid=4952 hypothetical protein YALI1_C13261g [Yarrowia lipolytica]	ko01100//Metabolic pathways;ko01110//Biosynthesis of secondary metabolites;ko00010//Glycolysis / Gluconeogenesis;ko00052//Galactose metabolism	-	GO:0004034//aldose 1-epimerase activity;GO:0016853//isomerase activity	GO:0005975//carbohydrate metabolic process;GO:0006012//galactose metabolic process	UP
SMPD1 (YALI1_E37264g)	23.15	8.966	7.573	4.421	5.022	4.424	-1.51708	0.000483204	XP_504644.1 taxid=4952 Putative sphingomyelin phosphodiesterase asm-3 [Yarrowia lipolytica]	ko01100//Metabolic pathways;ko00600//Sphingolipid metabolism	-	GO:0016787//hydrolase activity	-	DOWN
mcfL (YALI1_A22023g)	14.856	28.295	30.718	49.758	44.439	55.064	1.0148	0.000542913	KAB8280961.1 taxid=4952 mitochondrial carrier domain-containing protein [Yarrowia lipolytica]	-	GO:0005575//cellular_component;GO:0005622//intracellular anatomical structure;GO:0005737//cytoplasm;GO:0005739//mitochondrion;GO:0005740//mitochondrial envelope;GO:0005743//mitochondrial inner membrane;GO:0016020//membrane;GO:0016021//integral component of membrane;GO:0019866//organelle inner membrane;GO:0031090//organelle membrane;GO:0031224//intrinsic component of membrane;GO:0031966//mitochond…	GO:0003674//molecular_function;GO:0005215//transporter activity;GO:0022857//transmembrane transporter activity	GO:0006810//transport;GO:0006839//mitochondrial transport;GO:0008150//biological_process;GO:0051179//localization;GO:0051234//establishment of localization;GO:0055085//transmembrane transport	UP
CAALFM_C210720CA (YALI1_E11181g)	7.053	18.871	11.984	25.998	28.168	27.832	1.11309	0.000564745	XP_503719.2 taxid=4952 Putative magnesium transporter NIPA4 [Yarrowia lipolytica]	-	GO:0016020//membrane	GO:0003677//DNA binding;GO:0003678//DNA helicase activity;GO:0005524//ATP binding;GO:0015095//magnesium ion transmembrane transporter activity	GO:0006260//DNA replication;GO:0015693//magnesium ion transport;GO:0032508//DNA duplex unwinding	UP
cdc18 (YALI1_C00913g)	9.181	11.295	22.16	41.739	18.796	39.401	1.22893	0.000617952	XP_501295.1 taxid=4952 Cell division control protein 18 [Yarrowia lipolytica]	ko04111//Cell cycle - yeast;ko04113//Meiosis - yeast	GO:0000228//nuclear chromosome;GO:0000785//chromatin;GO:0000793//condensed chromosome;GO:0000794//condensed nuclear chromosome;GO:0000922//spindle pole;GO:0005575//cellular_component;GO:0005622//intracellular anatomical structure;GO:0005634//nucleus;GO:0005654//nucleoplasm;GO:0005656//nuclear pre-replicative complex;GO:0005657//replication fork;GO:0005694//chromosome;GO:0005730//nucleolus;GO:0005…	GO:0000166//nucleotide binding;GO:0001882//nucleoside binding;GO:0001883//purine nucleoside binding;GO:0003674//molecular_function;GO:0003676//nucleic acid binding;GO:0003677//DNA binding;GO:0003678//DNA helicase activity;GO:0003682//chromatin binding;GO:0003688//DNA replication origin binding;GO:0003689//DNA clamp loader activity;GO:0003690//double-stranded DNA binding;GO:0003824//catalytic acti…	GO:0000075//cell cycle checkpoint signaling;GO:0000076//DNA replication checkpoint signaling;GO:0000079//regulation of cyclin-dependent protein serine/threonine kinase activity;GO:0000082//G1/S transition of mitotic cell cycle;GO:0000083//regulation of transcription involved in G1/S transition of mitotic cell cycle;GO:0000278//mitotic cell cycle;GO:0000723//telomere maintenance;GO:0001932//regula…	UP
YDR541C (YALI1_B10525g)	3.3	0.985	1.21	0.155	0.239	0.283	-3.02089	0.000644698	CAG82866.1 taxid=4952 YALI0B08052p [Yarrowia lipolytica CLIB122]	ko01100//Metabolic pathways;ko04011//MAPK signaling pathway - yeast;ko00620//Pyruvate metabolism;ko00640//Propanoate metabolism	GO:0005737//cytoplasm	GO:0003824//catalytic activity;GO:0003854//3-beta-hydroxy-delta5-steroid dehydrogenase activity;GO:0003858//3-hydroxybutyrate dehydrogenase activity;GO:0003942//N-acetyl-gamma-glutamyl-phosphate reductase activity;GO:0003978//UDP-glucose 4-epimerase activity;GO:0004043//L-aminoadipate-semialdehyde dehydrogenase activity;GO:0004316//3-oxoacyl-[acyl-carrier-protein] reductase (NADPH) activity;GO:00…	GO:0005975//carbohydrate metabolic process;GO:0006012//galactose metabolic process;GO:0006526//arginine biosynthetic process;GO:0006592//ornithine biosynthetic process;GO:0006633//fatty acid biosynthetic process;GO:0006694//steroid biosynthetic process;GO:0009085//lysine biosynthetic process;GO:0009225//nucleotide-sugar metabolic process;GO:0009243//O antigen biosynthetic process;GO:0009244//lipo…	DOWN
CFL1 (YALI1_B17363g)	0.239	4.785	5.015	98.539	4.6	238.293	5.08791	0.000649093	XP_500826.1 taxid=4952 Ferric/cupric reductase transmembrane component 1 [Yarrowia lipolytica]	-	GO:0016020//membrane	GO:0016491//oxidoreductase activity;GO:0016655//oxidoreductase activity, acting on NAD(P)H, quinone or similar compound as acceptor;GO:0051537//2 iron, 2 sulfur cluster binding	GO:0006814//sodium ion transport;GO:0010124//phenylacetate catabolic process	UP
rnh1 (YALI1_A15073g)	4.211	8.27	8.541	16.79	11.061	21.909	1.24309	0.000649149	KAB8283225.1 taxid=4952 ribonuclease H-like domain-containing protein [Yarrowia lipolytica]	ko03030//DNA replication	GO:0005575//cellular_component;GO:0005622//intracellular anatomical structure;GO:0005634//nucleus;GO:0005737//cytoplasm;GO:0043226//organelle;GO:0043227//membrane-bounded organelle;GO:0043229//intracellular organelle;GO:0043231//intracellular membrane-bounded organelle	GO:0000287//magnesium ion binding;GO:0003674//molecular_function;GO:0003676//nucleic acid binding;GO:0003824//catalytic activity;GO:0004518//nuclease activity;GO:0004519//endonuclease activity;GO:0004521//endoribonuclease activity;GO:0004523//RNA-DNA hybrid ribonuclease activity;GO:0004540//ribonuclease activity;GO:0005488//binding;GO:0008649//rRNA methyltransferase activity;GO:0016787//hydrolase…	GO:0006139//nucleobase-containing compound metabolic process;GO:0006259//DNA metabolic process;GO:0006260//DNA replication;GO:0006261//DNA-dependent DNA replication;GO:0006271//DNA strand elongation involved in DNA replication;GO:0006273//lagging strand elongation;GO:0006401//RNA catabolic process;GO:0006725//cellular aromatic compound metabolic process;GO:0006807//nitrogen compound metabolic pro…	UP
poxM (YALI1_B28430g)	18.97	5.685	25.814	6.55	6.535	3.466	-1.60848	0.000676866	XP_501196.1 taxid=4952 Cytochrome P450 monooxygenase atnE [Yarrowia lipolytica]	-	-	GO:0003674//molecular_function;GO:0003824//catalytic activity;GO:0004497//monooxygenase activity;GO:0005488//binding;GO:0005506//iron ion binding;GO:0016491//oxidoreductase activity;GO:0016705//oxidoreductase activity, acting on paired donors, with incorporation or reduction of molecular oxygen;GO:0020037//heme binding;GO:0043167//ion binding;GO:0043169//cation binding;GO:0046872//metal ion bindi…	GO:0008150//biological_process;GO:0008152//metabolic process;GO:0046148//pigment biosynthetic process	DOWN
GAP2 (YALI1_B25906g)	246.576	128.44	135.12	83.221	47.695	81.097	-1.26673	0.000686385	XP_501111.1 taxid=4952 General amino-acid permease GAP1 [Yarrowia lipolytica]	-	GO:0016020//membrane	GO:0015171//amino acid transmembrane transporter activity;GO:0015185//gamma-aminobutyric acid transmembrane transporter activity;GO:0022857//transmembrane transporter activity	GO:0006865//amino acid transport;GO:0015812//gamma-aminobutyric acid transport;GO:0055085//transmembrane transport	DOWN
VPS28 (YALI1_A19595g)	12.751	23.286	22.324	41.982	31.4	43.885	1.00672	0.000692702	CAG84148.1 taxid=4952 YALI0A18722p [Yarrowia lipolytica CLIB122]	ko04144//Endocytosis	GO:0000813//ESCRT I complex;GO:0005575//cellular_component;GO:0005622//intracellular anatomical structure;GO:0005737//cytoplasm;GO:0005768//endosome;GO:0005769//early endosome;GO:0005770//late endosome;GO:0005829//cytosol;GO:0005886//plasma membrane;GO:0010008//endosome membrane;GO:0012505//endomembrane system;GO:0016020//membrane;GO:0031090//organelle membrane;GO:0031410//cytoplasmic vesicle;GO:…	GO:0003674//molecular_function;GO:0003723//RNA binding;GO:0005488//binding;GO:0005515//protein binding;GO:0032182//ubiquitin-like protein binding;GO:0043130//ubiquitin binding	GO:0000003//reproduction;GO:0001654//eye development;GO:0003006//developmental process involved in reproduction;GO:0006508//proteolysis;GO:0006511//ubiquitin-dependent protein catabolic process;GO:0006605//protein targeting;GO:0006612//protein targeting to membrane;GO:0006623//protein targeting to vacuole;GO:0006807//nitrogen compound metabolic process;GO:0006810//transport;GO:0006811//ion transp…	UP
CYHR (YALI1_C05972g)	8.427	14.992	29.064	47.835	24.523	59.315	1.32704	0.000707925	XP_501443.1 taxid=4952 Cycloheximide resistance protein [Yarrowia lipolytica]	-	GO:0009523//photosystem II;GO:0009539//photosystem II reaction center;GO:0016020//membrane	GO:0022857//transmembrane transporter activity;GO:0042910//xenobiotic transmembrane transporter activity	GO:0006855//xenobiotic transmembrane transport;GO:0015979//photosynthesis;GO:0042908//xenobiotic transport;GO:0055085//transmembrane transport	UP
YBR242W (YALI1_B21594g)	22.269	23.318	44.346	75.728	45.547	66.407	1.06137	0.000773661	KAB8285036.1 taxid=4952 HD domain-containing protein [Yarrowia lipolytica]	ko01100//Metabolic pathways;ko00230//Purine metabolism;ko01232//Nucleotide metabolism;ko00240//Pyrimidine metabolism	-	GO:0003674//molecular_function;GO:0003824//catalytic activity;GO:0016787//hydrolase activity;GO:0016788//hydrolase activity, acting on ester bonds;GO:0042578//phosphoric ester hydrolase activity	GO:0008150//biological_process;GO:0030431//sleep;GO:0032501//multicellular organismal process	UP
YALI0D04268g (YALI1_D05343g)	769.555	599.05	414.265	218.764	352.444	258.962	-1.10272	0.000857439	XP_502397.1 taxid=4952 Putative cytochrome c peroxidase [Yarrowia lipolytica]	-	GO:0005575//cellular_component;GO:0005622//intracellular anatomical structure;GO:0005737//cytoplasm;GO:0005739//mitochondrion;GO:0005759//mitochondrial matrix;GO:0031974//membrane-enclosed lumen;GO:0043226//organelle;GO:0043227//membrane-bounded organelle;GO:0043229//intracellular organelle;GO:0043231//intracellular membrane-bounded organelle;GO:0043233//organelle lumen;GO:0070013//intracellular …	GO:0003674//molecular_function;GO:0003824//catalytic activity;GO:0004096//catalase activity;GO:0004130//cytochrome-c peroxidase activity;GO:0004601//peroxidase activity;GO:0005488//binding;GO:0016209//antioxidant activity;GO:0016491//oxidoreductase activity;GO:0016684//oxidoreductase activity, acting on peroxide as acceptor;GO:0020037//heme binding;GO:0043167//ion binding;GO:0043169//cation bindi…	GO:0000302//response to reactive oxygen species;GO:0006950//response to stress;GO:0006979//response to oxidative stress;GO:0008150//biological_process;GO:0008152//metabolic process;GO:0009056//catabolic process;GO:0009636//response to toxic substance;GO:0009987//cellular process;GO:0016999//antibiotic metabolic process;GO:0017001//antibiotic catabolic process;GO:0033554//cellular response to stre…	DOWN
CTT1 (YALI1_E41251g)	1058.52	1597.01	1555.86	776.641	587.7	702.183	-1.02709	0.000858115	XP_504785.1 taxid=4952 Catalase T [Yarrowia lipolytica]	ko01100//Metabolic pathways;ko01110//Biosynthesis of secondary metabolites;ko01200//Carbon metabolism;ko04011//MAPK signaling pathway - yeast;ko04146//Peroxisome;ko00630//Glyoxylate and dicarboxylate metabolism;ko04213//Longevity regulating pathway - multiple species;ko00380//Tryptophan metabolism	-	GO:0004096//catalase activity;GO:0020037//heme binding	-	DOWN
DCW1 (YALI1_F28915g)	0.535	1.359	1.51	2.898	2.92	4.07	1.53845	0.000882495	XP_505725.1 taxid=4952 Mannan endo-1,6-alpha-mannosidase DCW1 [Yarrowia lipolytica]	-	-	-	-	UP
sgmB (YALI1_F16856g)	3.579	3.292	2.711	6.59	5.261	7.357	1.00331	0.000916238	XP_505335.1 taxid=4952 Sphingomyelin phosphodiesterase 2 [Yarrowia lipolytica]	ko01100//Metabolic pathways;ko00600//Sphingolipid metabolism	-	GO:0016787//hydrolase activity	-	UP
notP' (YALI1_F02545g)	236.258	87.599	56.87	61.257	28.392	38.817	-1.56737	0.000917391	XP_504870.1 taxid=4952 Sorbose reductase sou1 [Yarrowia lipolytica]	-	GO:0005737//cytoplasm	GO:0003858//3-hydroxybutyrate dehydrogenase activity;GO:0003978//UDP-glucose 4-epimerase activity;GO:0004316//3-oxoacyl-[acyl-carrier-protein] reductase (NADPH) activity;GO:0004757//sepiapterin reductase activity;GO:0008460//dTDP-glucose 4,6-dehydratase activity;GO:0008667//2,3-dihydro-2,3-dihydroxybenzoate dehydrogenase activity;GO:0016436//rRNA (uridine) methyltransferase activity;GO:0016491//o…	GO:0000272//polysaccharide catabolic process;GO:0006012//galactose metabolic process;GO:0006364//rRNA processing;GO:0006633//fatty acid biosynthetic process;GO:0006729//tetrahydrobiopterin biosynthetic process;GO:0009225//nucleotide-sugar metabolic process;GO:0015995//chlorophyll biosynthetic process;GO:0019290//siderophore biosynthetic process;GO:0019305//dTDP-rhamnose biosynthetic process;GO:00…	DOWN
POX3 (YALI1_C32886g)	96.816	82.168	146.145	56.223	45.778	52.166	-1.07652	0.000943487	XP_502199.1 taxid=4952 Acyl-coenzyme A oxidase 3 [Yarrowia lipolytica]	ko01100//Metabolic pathways;ko01110//Biosynthesis of secondary metabolites;ko01200//Carbon metabolism;ko04146//Peroxisome;ko00640//Propanoate metabolism;ko01212//Fatty acid metabolism;ko00410//beta-Alanine metabolism;ko00071//Fatty acid degradation;ko01040//Biosynthesis of unsaturated fatty acids;ko00592//alpha-Linolenic acid metabolism	GO:0005777//peroxisome	GO:0003997//acyl-CoA oxidase activity;GO:0016627//oxidoreductase activity, acting on the CH-CH group of donors;GO:0018515//pimeloyl-CoA dehydrogenase activity	GO:0006635//fatty acid beta-oxidation	DOWN
MLH3 (YALI1_C09642g)	1.691	3.091	2.986	5.168	5.836	6.119	1.14032	0.000947581	AOW02467.1 taxid=4952 hypothetical protein YALI1_C09642g [Yarrowia lipolytica]	ko03430//Mismatch repair	GO:0000228//nuclear chromosome;GO:0000793//condensed chromosome;GO:0000794//condensed nuclear chromosome;GO:0000795//synaptonemal complex;GO:0001673//male germ cell nucleus;GO:0005575//cellular_component;GO:0005622//intracellular anatomical structure;GO:0005634//nucleus;GO:0005694//chromosome;GO:0005712//chiasma;GO:0031974//membrane-enclosed lumen;GO:0031981//nuclear lumen;GO:0032300//mismatch re…	GO:0000166//nucleotide binding;GO:0003674//molecular_function;GO:0003676//nucleic acid binding;GO:0003677//DNA binding;GO:0003682//chromatin binding;GO:0003690//double-stranded DNA binding;GO:0003696//satellite DNA binding;GO:0003697//single-stranded DNA binding;GO:0003824//catalytic activity;GO:0005488//binding;GO:0005524//ATP binding;GO:0016462//pyrophosphatase activity;GO:0016787//hydrolase ac…	GO:0000003//reproduction;GO:0000280//nuclear division;GO:0000710//meiotic mismatch repair;GO:0006139//nucleobase-containing compound metabolic process;GO:0006259//DNA metabolic process;GO:0006281//DNA repair;GO:0006298//mismatch repair;GO:0006310//DNA recombination;GO:0006725//cellular aromatic compound metabolic process;GO:0006807//nitrogen compound metabolic process;GO:0006950//response to stre…	UP
AVT1 (YALI1_F37658g)	24.496	37.235	19.692	11.24	16.053	8.742	-1.17604	0.000957429	CAG78846.1 taxid=4952 YALI0F30063p [Yarrowia lipolytica CLIB122]	-	GO:0000322//storage vacuole;GO:0000323//lytic vacuole;GO:0000324//fungal-type vacuole;GO:0000329//fungal-type vacuole membrane;GO:0005575//cellular_component;GO:0005622//intracellular anatomical structure;GO:0005737//cytoplasm;GO:0005773//vacuole;GO:0005774//vacuolar membrane;GO:0005886//plasma membrane;GO:0016020//membrane;GO:0016021//integral component of membrane;GO:0031090//organelle membrane…	GO:0003674//molecular_function;GO:0005215//transporter activity;GO:0005302//L-tyrosine transmembrane transporter activity;GO:0005342//organic acid transmembrane transporter activity;GO:0008324//cation transmembrane transporter activity;GO:0008509//anion transmembrane transporter activity;GO:0008514//organic anion transmembrane transporter activity;GO:0015075//ion transmembrane transporter activit…	GO:0003333//amino acid transmembrane transport;GO:0006810//transport;GO:0006811//ion transport;GO:0006812//cation transport;GO:0006820//anion transport;GO:0006855//xenobiotic transmembrane transport;GO:0006865//amino acid transport;GO:0006868//glutamine transport;GO:0007034//vacuolar transport;GO:0008150//biological_process;GO:0015711//organic anion transport;GO:0015801//aromatic amino acid trans…	DOWN
hrk1 (YALI1_A00601g)	21.519	38.6	60.941	99.643	59.949	101.325	1.10787	0.000958151	XP_499618.1 taxid=4952 Serine/threonine-protein kinase haspin hrk1 [Yarrowia lipolytica]	-	GO:0000228//nuclear chromosome;GO:0000775//chromosome, centromeric region;GO:0000785//chromatin;GO:0000786//nucleosome;GO:0000792//heterochromatin;GO:0005575//cellular_component;GO:0005622//intracellular anatomical structure;GO:0005634//nucleus;GO:0005694//chromosome;GO:0005721//pericentric heterochromatin;GO:0005737//cytoplasm;GO:0005813//centrosome;GO:0005815//microtubule organizing center;GO:0…	GO:0000166//nucleotide binding;GO:0003674//molecular_function;GO:0003676//nucleic acid binding;GO:0003677//DNA binding;GO:0003824//catalytic activity;GO:0004672//protein kinase activity;GO:0004674//protein serine/threonine kinase activity;GO:0005488//binding;GO:0005524//ATP binding;GO:0016301//kinase activity;GO:0016740//transferase activity;GO:0016772//transferase activity, transferring phosphor…	GO:0000070//mitotic sister chromatid segregation;GO:0000278//mitotic cell cycle;GO:0000280//nuclear division;GO:0000819//sister chromatid segregation;GO:0006323//DNA packaging;GO:0006325//chromatin organization;GO:0006333//chromatin assembly or disassembly;GO:0006334//nucleosome assembly;GO:0006464//cellular protein modification process;GO:0006468//protein phosphorylation;GO:0006793//phosphorus m…	UP
CDC5 (YALI1_D34395g)	27.761	43.164	73.787	114.479	77.917	107.628	1.05189	0.000963814	XP_503298.2 taxid=4952 Cell cycle serine/threonine-protein kinase CDC5/MSD2 [Yarrowia lipolytica]	ko04111//Cell cycle - yeast;ko04113//Meiosis - yeast	GO:0000775//chromosome, centromeric region;GO:0000776//kinetochore;GO:0000779//condensed chromosome, centromeric region;GO:0000793//condensed chromosome;GO:0000922//spindle pole;GO:0000940//outer kinetochore;GO:0005575//cellular_component;GO:0005622//intracellular anatomical structure;GO:0005634//nucleus;GO:0005635//nuclear envelope;GO:0005694//chromosome;GO:0005737//cytoplasm;GO:0005813//centros…	GO:0000166//nucleotide binding;GO:0003674//molecular_function;GO:0003676//nucleic acid binding;GO:0003677//DNA binding;GO:0003690//double-stranded DNA binding;GO:0003824//catalytic activity;GO:0004672//protein kinase activity;GO:0004674//protein serine/threonine kinase activity;GO:0005488//binding;GO:0005515//protein binding;GO:0005524//ATP binding;GO:0008047//enzyme activator activity;GO:0016301…	GO:0000003//reproduction;GO:0000070//mitotic sister chromatid segregation;GO:0000212//meiotic spindle organization;GO:0000226//microtubule cytoskeleton organization;GO:0000278//mitotic cell cycle;GO:0000280//nuclear division;GO:0000712//resolution of meiotic recombination intermediates;GO:0000741//karyogamy;GO:0000819//sister chromatid segregation;GO:0000910//cytokinesis;GO:0000912//assembly of a…	UP
DBR1 (YALI1_D14224g)	10.36	15.111	22.649	35.112	25.361	36.033	1.00398	0.000999207	KAB8283024.1 taxid=4952 lariat debranching enzyme, C-terminal domain-containing protein [Yarrowia lipolytica]	-	GO:0005575//cellular_component;GO:0005622//intracellular anatomical structure;GO:0005634//nucleus;GO:0005654//nucleoplasm;GO:0005737//cytoplasm;GO:0031974//membrane-enclosed lumen;GO:0031981//nuclear lumen;GO:0043226//organelle;GO:0043227//membrane-bounded organelle;GO:0043229//intracellular organelle;GO:0043231//intracellular membrane-bounded organelle;GO:0043233//organelle lumen;GO:0070013//int…	GO:0003674//molecular_function;GO:0003824//catalytic activity;GO:0004518//nuclease activity;GO:0004519//endonuclease activity;GO:0004521//endoribonuclease activity;GO:0004540//ribonuclease activity;GO:0005488//binding;GO:0008419//RNA lariat debranching enzyme activity;GO:0016787//hydrolase activity;GO:0016788//hydrolase activity, acting on ester bonds;GO:0016891//endoribonuclease activity, produc…	GO:0000003//reproduction;GO:0000375//RNA splicing, via transesterification reactions;GO:0000377//RNA splicing, via transesterification reactions with bulged adenosine as nucleophile;GO:0000398//mRNA splicing, via spliceosome;GO:0003006//developmental process involved in reproduction;GO:0006139//nucleobase-containing compound metabolic process;GO:0006396//RNA processing;GO:0006397//mRNA processing…	UP
SPAC11D3.09 (YALI1_E05074g)	3.892	6.151	5.367	9.324	9.714	12.084	1.01407	0.00101901	XP_503530.2 taxid=4952 Putative agmatinase 1 [Yarrowia lipolytica]	ko01100//Metabolic pathways;ko00330//Arginine and proline metabolism;ko00470//D-Amino acid metabolism	GO:0005575//cellular_component;GO:0005622//intracellular anatomical structure;GO:0005737//cytoplasm;GO:0005739//mitochondrion;GO:0043226//organelle;GO:0043227//membrane-bounded organelle;GO:0043229//intracellular organelle;GO:0043231//intracellular membrane-bounded organelle	GO:0003674//molecular_function;GO:0003824//catalytic activity;GO:0004053//arginase activity;GO:0005488//binding;GO:0008783//agmatinase activity;GO:0016787//hydrolase activity;GO:0016810//hydrolase activity, acting on carbon-nitrogen (but not peptide) bonds;GO:0016813//hydrolase activity, acting on carbon-nitrogen (but not peptide) bonds, in linear amidines;GO:0043167//ion binding;GO:0043169//cati…	GO:0006082//organic acid metabolic process;GO:0006520//cellular amino acid metabolic process;GO:0006525//arginine metabolic process;GO:0006576//cellular biogenic amine metabolic process;GO:0006595//polyamine metabolic process;GO:0006596//polyamine biosynthetic process;GO:0006807//nitrogen compound metabolic process;GO:0008150//biological_process;GO:0008152//metabolic process;GO:0008216//spermidin…	UP
YDR090C (YALI1_C06368g)	48.31	39.657	13.13	10.062	13.148	13.377	-1.46634	0.00104437	XP_501455.1 taxid=4952 Putative membrane protein [Yarrowia lipolytica]	-	GO:0005575//cellular_component;GO:0005886//plasma membrane;GO:0016020//membrane;GO:0016021//integral component of membrane;GO:0031224//intrinsic component of membrane;GO:0071944//cell periphery	GO:0003674//molecular_function;GO:0003677//DNA binding;GO:0003678//DNA helicase activity;GO:0005215//transporter activity;GO:0005342//organic acid transmembrane transporter activity;GO:0005524//ATP binding;GO:0008509//anion transmembrane transporter activity;GO:0008514//organic anion transmembrane transporter activity;GO:0015075//ion transmembrane transporter activity;GO:0015171//amino acid trans…	GO:0003333//amino acid transmembrane transport;GO:0006260//DNA replication;GO:0006810//transport;GO:0006811//ion transport;GO:0006820//anion transport;GO:0006865//amino acid transport;GO:0008150//biological_process;GO:0015711//organic anion transport;GO:0015802//basic amino acid transport;GO:0015849//organic acid transport;GO:0032508//DNA duplex unwinding;GO:0034220//ion transmembrane transport;G…	DOWN
MYCTH_2316753 (YALI1_F26167g)	33.463	1.157	5.685	0.84	0.345	0.92	-4.25907	0.00113624	AOW07438.1 taxid=4952 hypothetical protein YALI1_F26167g [Yarrowia lipolytica]	-	-	-	-	DOWN
CNTE1 (YALI1_F19697g)	14.478	19.144	32.18	47.809	33.683	52.027	1.02084	0.00113729	XP_505426.1 taxid=4952 Acyl-coenzyme A thioesterase 8 [Yarrowia lipolytica]	-	GO:0005575//cellular_component;GO:0005622//intracellular anatomical structure;GO:0005737//cytoplasm;GO:0005739//mitochondrion;GO:0005777//peroxisome;GO:0005782//peroxisomal matrix;GO:0005829//cytosol;GO:0031907//microbody lumen;GO:0031974//membrane-enclosed lumen;GO:0042579//microbody;GO:0043226//organelle;GO:0043227//membrane-bounded organelle;GO:0043229//intracellular organelle;GO:0043231//intr…	GO:0003674//molecular_function;GO:0003824//catalytic activity;GO:0003986//acetyl-CoA hydrolase activity;GO:0005102//signaling receptor binding;GO:0005488//binding;GO:0005515//protein binding;GO:0016289//CoA hydrolase activity;GO:0016290//palmitoyl-CoA hydrolase activity;GO:0016787//hydrolase activity;GO:0016788//hydrolase activity, acting on ester bonds;GO:0016790//thiolester hydrolase activity;G…	GO:0001676//long-chain fatty acid metabolic process;GO:0006082//organic acid metabolic process;GO:0006139//nucleobase-containing compound metabolic process;GO:0006163//purine nucleotide metabolic process;GO:0006605//protein targeting;GO:0006625//protein targeting to peroxisome;GO:0006629//lipid metabolic process;GO:0006631//fatty acid metabolic process;GO:0006635//fatty acid beta-oxidation;GO:000…	UP
FDH1 (YALI1_C20054g)	12.958	24.23	20.177	38.149	25.731	53.169	1.02887	0.0012029	XP_501824.2 taxid=4952 Formate dehydrogenase [Yarrowia lipolytica]	ko01100//Metabolic pathways;ko01200//Carbon metabolism;ko00630//Glyoxylate and dicarboxylate metabolism;ko00680//Methane metabolism	-	GO:0004617//phosphoglycerate dehydrogenase activity;GO:0016616//oxidoreductase activity, acting on the CH-OH group of donors, NAD or NADP as acceptor;GO:0051287//NAD binding	GO:0006564//L-serine biosynthetic process	UP
ppk23 (YALI1_D24745g)	3.213	5.075	4.434	10.019	6.832	11.412	1.15159	0.00122151	CAG81226.1 taxid=4952 YALI0D19492p [Yarrowia lipolytica CLIB122]	-	GO:0005575//cellular_component;GO:0005622//intracellular anatomical structure;GO:0005634//nucleus;GO:0005654//nucleoplasm;GO:0005737//cytoplasm;GO:0005815//microtubule organizing center;GO:0005856//cytoskeleton;GO:0005929//cilium;GO:0015630//microtubule cytoskeleton;GO:0016592//mediator complex;GO:0031974//membrane-enclosed lumen;GO:0031981//nuclear lumen;GO:0032991//protein-containing complex;GO…	GO:0000166//nucleotide binding;GO:0003674//molecular_function;GO:0003824//catalytic activity;GO:0004672//protein kinase activity;GO:0004674//protein serine/threonine kinase activity;GO:0004693//cyclin-dependent protein serine/threonine kinase activity;GO:0005488//binding;GO:0005524//ATP binding;GO:0016301//kinase activity;GO:0016740//transferase activity;GO:0016772//transferase activity, transfer…	GO:0000375//RNA splicing, via transesterification reactions;GO:0000377//RNA splicing, via transesterification reactions with bulged adenosine as nucleophile;GO:0000398//mRNA splicing, via spliceosome;GO:0001932//regulation of protein phosphorylation;GO:0001934//positive regulation of protein phosphorylation;GO:0006139//nucleobase-containing compound metabolic process;GO:0006355//regulation of tra…	UP
YPS3 (YALI1_C14228g)	3.961	7.741	7.133	14.084	10.183	13.988	1.02223	0.0014396	KAB8283219.1 taxid=4952 aspartic peptidase domain-containing protein [Yarrowia lipolytica]	-	-	-	-	UP
MEP2 (YALI1_E32180g)	22.165	103.255	14.598	3.255	9.805	3.173	-3.10861	0.00148734	XP_504457.1 taxid=4952 Ammonium transporter MEP2 [Yarrowia lipolytica]	-	GO:0016020//membrane	GO:0008519//ammonium transmembrane transporter activity	GO:0072488//ammonium transmembrane transport	DOWN
ZRT2 (YALI1_F28590g)	341.485	58.818	75.628	9.226	34.71	6.936	-3.22581	0.00151773	CAG78527.1 taxid=4952 YALI0F21659p [Yarrowia lipolytica CLIB122]	-	GO:0005575//cellular_component;GO:0005622//intracellular anatomical structure;GO:0005737//cytoplasm;GO:0005783//endoplasmic reticulum;GO:0005886//plasma membrane;GO:0005887//integral component of plasma membrane;GO:0012505//endomembrane system;GO:0016020//membrane;GO:0016021//integral component of membrane;GO:0031224//intrinsic component of membrane;GO:0031226//intrinsic component of plasma membr…	GO:0000006//high-affinity zinc transmembrane transporter activity;GO:0000007//low-affinity zinc ion transmembrane transporter activity;GO:0003674//molecular_function;GO:0005215//transporter activity;GO:0005385//zinc ion transmembrane transporter activity;GO:0008324//cation transmembrane transporter activity;GO:0015075//ion transmembrane transporter activity;GO:0015318//inorganic molecular entity …	GO:0000041//transition metal ion transport;GO:0006810//transport;GO:0006811//ion transport;GO:0006812//cation transport;GO:0006829//zinc ion transport;GO:0008150//biological_process;GO:0030001//metal ion transport;GO:0034220//ion transmembrane transport;GO:0051179//localization;GO:0051234//establishment of localization;GO:0055085//transmembrane transport;GO:0071577//zinc ion transmembrane transpo…	DOWN
YPS3 (YALI1_E24735g)	2.461	1.612	9.447	0.732	0.405	1.748	-2.22845	0.00151988	KAB8286053.1 taxid=4952 aspartic peptidase domain-containing protein [Yarrowia lipolytica]	-	-	-	-	DOWN
Rnf13 (YALI1_F27716g)	44.694	38.197	16.991	11.503	17.877	12.428	-1.25645	0.00152761	XP_505681.1 taxid=4952 E3 ubiquitin-protein ligase RNF13 [Yarrowia lipolytica]	-	GO:0005680//anaphase-promoting complex	GO:0008270//zinc ion binding;GO:0046872//metal ion binding;GO:0061630//ubiquitin protein ligase activity;GO:0097602//cullin family protein binding	GO:0031145//anaphase-promoting complex-dependent catabolic process	DOWN
RABA4D (YALI1_C19898g)	3.56	3.983	4.786	8.212	7.58	14.486	1.29621	0.00157453	AOW02855.1 taxid=4952 hypothetical protein YALI1_C19898g [Yarrowia lipolytica]	ko04144//Endocytosis	GO:0005737//cytoplasm	GO:0003924//GTPase activity;GO:0005524//ATP binding;GO:0005525//GTP binding;GO:0008134//transcription factor binding;GO:0016887//ATP hydrolysis activity	GO:0006355//regulation of transcription, DNA-templated;GO:0042254//ribosome biogenesis	UP
SPAC3H8.02 (YALI1_C07028g)	18.548	9.85	23.295	5.35	3.703	9.717	-1.46154	0.00168931	CAG81777.1 taxid=4952 YALI0C05511p [Yarrowia lipolytica CLIB122]	-	-	-	-	DOWN
SAP3 (YALI1_F12810g)	5.079	3.879	2.95	0.622	0.851	1.891	-1.82368	0.00175452	XP_505194.1 taxid=4952 Candidapepsin-3 [Yarrowia lipolytica]	-	GO:0000314//organellar small ribosomal subunit;GO:0022627//cytosolic small ribosomal subunit	GO:0003735//structural constituent of ribosome	GO:0006412//translation	DOWN
ZRT3 (YALI1_A01267g)	247.075	146.792	105.758	69.858	91.546	70.729	-1.10589	0.00179483	XP_499637.1 taxid=4952 Zinc-regulated transporter 3 [Yarrowia lipolytica]	-	GO:0000322//storage vacuole;GO:0000323//lytic vacuole;GO:0000324//fungal-type vacuole;GO:0000329//fungal-type vacuole membrane;GO:0005575//cellular_component;GO:0005622//intracellular anatomical structure;GO:0005737//cytoplasm;GO:0005773//vacuole;GO:0005774//vacuolar membrane;GO:0005783//endoplasmic reticulum;GO:0005789//endoplasmic reticulum membrane;GO:0012505//endomembrane system;GO:0016020//m…	GO:0003674//molecular_function;GO:0005215//transporter activity;GO:0005385//zinc ion transmembrane transporter activity;GO:0008324//cation transmembrane transporter activity;GO:0015075//ion transmembrane transporter activity;GO:0015318//inorganic molecular entity transmembrane transporter activity;GO:0022857//transmembrane transporter activity;GO:0022890//inorganic cation transmembrane transporte…	GO:0000041//transition metal ion transport;GO:0006810//transport;GO:0006811//ion transport;GO:0006812//cation transport;GO:0006829//zinc ion transport;GO:0006873//cellular ion homeostasis;GO:0006875//cellular metal ion homeostasis;GO:0006882//cellular zinc ion homeostasis;GO:0007034//vacuolar transport;GO:0008150//biological_process;GO:0009987//cellular process;GO:0019725//cellular homeostasis;GO…	DOWN
ucsM (YALI1_A19795g)	1.999	1.988	1.759	3.657	3.805	4.622	1.07247	0.001796	KAB8283345.1 taxid=4952 POT family-domain-containing protein [Yarrowia lipolytica]	-	GO:0016020//membrane	GO:0015333//peptide:proton symporter activity;GO:0022857//transmembrane transporter activity	GO:0015833//peptide transport;GO:0055085//transmembrane transport	UP
mirC (YALI1_F25535g)	1.757	0.437	0.515	0	0	0.075	-5.17473	0.00195332	AOW07407.1 taxid=4952 hypothetical protein YALI1_F25535g [Yarrowia lipolytica]	-	GO:0016020//membrane	GO:0022857//transmembrane transporter activity;GO:0042910//xenobiotic transmembrane transporter activity	GO:0009306//protein secretion;GO:0042908//xenobiotic transport;GO:0055085//transmembrane transport	DOWN
SPAC140.04 (YALI1_C03842g)	4.193	5.695	4.598	8.059	10.942	10.423	1.02233	0.00201703	CAG81670.1 taxid=4952 YALI0C02761p [Yarrowia lipolytica CLIB122]	-	-	-	GO:0008150//biological_process;GO:0009889//regulation of biosynthetic process;GO:0010556//regulation of macromolecule biosynthetic process;GO:0019219//regulation of nucleobase-containing compound metabolic process;GO:0019222//regulation of metabolic process;GO:0031323//regulation of cellular metabolic process;GO:0031326//regulation of cellular biosynthetic process;GO:0032204//regulation of telome…	UP
GTR2 (YALI1_D12996g)	7.992	14.499	17.944	27.688	19.896	33.476	1.00339	0.00207014	XP_502653.2 taxid=4952 GTP-binding protein GTR2 [Yarrowia lipolytica]	-	GO:0000228//nuclear chromosome;GO:0000322//storage vacuole;GO:0000323//lytic vacuole;GO:0000324//fungal-type vacuole;GO:0000329//fungal-type vacuole membrane;GO:0000785//chromatin;GO:0005575//cellular_component;GO:0005622//intracellular anatomical structure;GO:0005634//nucleus;GO:0005694//chromosome;GO:0005737//cytoplasm;GO:0005764//lysosome;GO:0005768//endosome;GO:0005770//late endosome;GO:00057…	GO:0000166//nucleotide binding;GO:0001882//nucleoside binding;GO:0001883//purine nucleoside binding;GO:0003674//molecular_function;GO:0003824//catalytic activity;GO:0003924//GTPase activity;GO:0005488//binding;GO:0005515//protein binding;GO:0005525//GTP binding;GO:0016462//pyrophosphatase activity;GO:0016787//hydrolase activity;GO:0016817//hydrolase activity, acting on acid anhydrides;GO:0016818/…	GO:0001101//response to acid chemical;GO:0006355//regulation of transcription, DNA-templated;GO:0006357//regulation of transcription by RNA polymerase II;GO:0006810//transport;GO:0006914//autophagy;GO:0006950//response to stress;GO:0006995//cellular response to nitrogen starvation;GO:0007154//cell communication;GO:0007165//signal transduction;GO:0007264//small GTPase mediated signal transduction;…	UP
PHO2 (YALI1_C27229g)	0.162	1.126	0.83	3.529	1.832	14.34	3.21749	0.00214382	XP_502030.1 taxid=4952 Acid phosphatase [Yarrowia lipolytica]	ko01100//Metabolic pathways;ko01110//Biosynthesis of secondary metabolites;ko00230//Purine metabolism;ko01232//Nucleotide metabolism;ko00240//Pyrimidine metabolism;ko00760//Nicotinate and nicotinamide metabolism	-	GO:0008253//5'-nucleotidase activity;GO:0008254//3'-nucleotidase activity;GO:0016787//hydrolase activity	-	UP
PHO2 (YALI1_C27834g)	0.162	1.126	0.83	3.529	1.832	14.34	3.21749	0.00214382	XP_502030.1 taxid=4952 Acid phosphatase [Yarrowia lipolytica]	ko01100//Metabolic pathways;ko01110//Biosynthesis of secondary metabolites;ko00230//Purine metabolism;ko01232//Nucleotide metabolism;ko00240//Pyrimidine metabolism;ko00760//Nicotinate and nicotinamide metabolism	-	GO:0008253//5'-nucleotidase activity;GO:0008254//3'-nucleotidase activity;GO:0016787//hydrolase activity	-	UP
FEX1 (YALI1_D31624g)	2.304	1.964	1.448	0.154	0.555	0.423	-2.33613	0.00225445	XP_503219.1 taxid=4952 Fluoride export protein 1 [Yarrowia lipolytica]	-	GO:0016020//membrane	GO:1903425//fluoride transmembrane transporter activity	GO:1903424//fluoride transmembrane transport	DOWN
DUR3 (YALI1_B05609g)	66.263	303.774	87.941	21.235	46.709	21.89	-2.34994	0.00236993	AOW01196.1 taxid=4952 hypothetical protein YALI1_B05609g [Yarrowia lipolytica]	-	GO:0005886//plasma membrane;GO:0016020//membrane	GO:0005298//proline:sodium symporter activity;GO:0015081//sodium ion transmembrane transporter activity;GO:0015233//pantothenate transmembrane transporter activity;GO:0015370//solute:sodium symporter activity;GO:0022857//transmembrane transporter activity;GO:0031402//sodium ion binding	GO:0006810//transport;GO:0006814//sodium ion transport;GO:0015824//proline transport;GO:0015887//pantothenate transmembrane transport;GO:0036376//sodium ion export across plasma membrane;GO:0055085//transmembrane transport	DOWN
SAP7 (YALI1_E30561g)	2.543	0.65	1.35	0.136	0.35	0.249	-2.62783	0.00241657	CAG79997.1 taxid=4952 YALI0E25784p [Yarrowia lipolytica CLIB122]	-	-	-	-	DOWN
PST2 (YALI1_B09090g)	400.705	171.961	115.8	85.202	98.498	101.102	-1.27343	0.00256142	XP_500591.1 taxid=4952 Protoplast secreted protein 2 [Yarrowia lipolytica]	ko01100//Metabolic pathways;ko01110//Biosynthesis of secondary metabolites;ko01240//Biosynthesis of cofactors;ko00130//Ubiquinone and other terpenoid-quinone biosynthesis	-	GO:0003955//NAD(P)H dehydrogenase (quinone) activity;GO:0010181//FMN binding;GO:0016491//oxidoreductase activity	-	DOWN
GRP2 (YALI1_C28263g)	15.878	2.856	2.807	1.189	1.466	2.677	-2.01434	0.00262252	XP_502043.1 taxid=4952 Putative NADPH-dependent methylglyoxal reductase GRP2 [Yarrowia lipolytica]	ko01100//Metabolic pathways;ko04011//MAPK signaling pathway - yeast;ko00620//Pyruvate metabolism;ko00640//Propanoate metabolism	GO:0005737//cytoplasm	GO:0003824//catalytic activity;GO:0003854//3-beta-hydroxy-delta5-steroid dehydrogenase activity;GO:0003858//3-hydroxybutyrate dehydrogenase activity;GO:0003978//UDP-glucose 4-epimerase activity;GO:0004043//L-aminoadipate-semialdehyde dehydrogenase activity;GO:0004316//3-oxoacyl-[acyl-carrier-protein] reductase (NADPH) activity;GO:0008667//2,3-dihydro-2,3-dihydroxybenzoate dehydrogenase activity;G…	GO:0005975//carbohydrate metabolic process;GO:0006012//galactose metabolic process;GO:0006633//fatty acid biosynthetic process;GO:0006694//steroid biosynthetic process;GO:0009085//lysine biosynthetic process;GO:0009243//O antigen biosynthetic process;GO:0009244//lipopolysaccharide core region biosynthetic process;GO:0019290//siderophore biosynthetic process;GO:0042619//poly-hydroxybutyrate biosyn…	DOWN
COX17 (YALI1_C24755g)	10.635	10.576	12.395	21.875	26.024	25.575	1.12851	0.00288508	AOW03014.1 taxid=4952 hypothetical protein YALI1_C24755g [Yarrowia lipolytica]	ko01100//Metabolic pathways;ko00190//Oxidative phosphorylation	GO:0005575//cellular_component;GO:0005622//intracellular anatomical structure;GO:0005737//cytoplasm;GO:0005739//mitochondrion;GO:0005740//mitochondrial envelope;GO:0005758//mitochondrial intermembrane space;GO:0005829//cytosol;GO:0031967//organelle envelope;GO:0031970//organelle envelope lumen;GO:0031974//membrane-enclosed lumen;GO:0031975//envelope;GO:0043226//organelle;GO:0043227//membrane-boun…	GO:0003674//molecular_function;GO:0005488//binding;GO:0005507//copper ion binding;GO:0016530//metallochaperone activity;GO:0016531//copper chaperone activity;GO:0043167//ion binding;GO:0043169//cation binding;GO:0046872//metal ion binding;GO:0046914//transition metal ion binding;GO:0140104//molecular carrier activity;GO:1903136//cuprous ion binding	GO:0000041//transition metal ion transport;GO:0006091//generation of precursor metabolites and energy;GO:0006810//transport;GO:0006811//ion transport;GO:0006812//cation transport;GO:0006825//copper ion transport;GO:0006873//cellular ion homeostasis;GO:0006875//cellular metal ion homeostasis;GO:0006878//cellular copper ion homeostasis;GO:0006996//organelle organization;GO:0007005//mitochondrion or…	UP
himH (YALI1_D02041g)	21.368	11.087	29.063	10.223	7.491	8.609	-1.22468	0.00294615	XP_502298.1 taxid=4952 Trans-enoyl reductase ACTTS2 [Yarrowia lipolytica]	-	-	GO:0004024//alcohol dehydrogenase activity, zinc-dependent;GO:0008270//zinc ion binding;GO:0016616//oxidoreductase activity, acting on the CH-OH group of donors, NAD or NADP as acceptor;GO:0016655//oxidoreductase activity, acting on NAD(P)H, quinone or similar compound as acceptor;GO:0043880//crotonyl-CoA reductase activity	GO:0008152//metabolic process;GO:0009056//catabolic process	DOWN
hsp18 (YALI1_C04570g)	1650.27	1060.66	335.875	208.869	613.088	296.13	-1.44626	0.00321152	XP_501399.1 taxid=4952 22.7 kDa class IV heat shock protein [Yarrowia lipolytica]	ko04141//Protein processing in endoplasmic reticulum	-	-	-	DOWN
GAP2 (YALI1_B25553g)	12.731	4.172	17.976	0	0.611	0	-5.83504	0.00330468	XP_501099.1 taxid=4952 General amino-acid permease GAP2 [Yarrowia lipolytica]	-	GO:0016020//membrane	GO:0015171//amino acid transmembrane transporter activity;GO:0015185//gamma-aminobutyric acid transmembrane transporter activity;GO:0022857//transmembrane transporter activity	GO:0006865//amino acid transport;GO:0015812//gamma-aminobutyric acid transport;GO:0055085//transmembrane transport	DOWN
mirC (YALI1_C20140g)	1.11	2.898	2.894	6.033	2.408	8.716	1.31371	0.0034133	XP_065950194.1 taxid=4952 Siderophore iron transporter mirC [Yarrowia lipolytica]	-	GO:0016020//membrane	GO:0022857//transmembrane transporter activity;GO:0042910//xenobiotic transmembrane transporter activity	GO:0006855//xenobiotic transmembrane transport;GO:0042908//xenobiotic transport;GO:0055085//transmembrane transport	UP
CEX1 (YALI1_D25529g)	1.997	1.943	1.204	3.507	2.948	4.075	1.03354	0.00359299	XP_503062.1 taxid=4952 Efflux pump dotC [Yarrowia lipolytica]	-	GO:0005886//plasma membrane;GO:0016020//membrane	GO:0008028//monocarboxylic acid transmembrane transporter activity;GO:0022857//transmembrane transporter activity;GO:0042910//xenobiotic transmembrane transporter activity	GO:0006817//phosphate ion transport;GO:0006855//xenobiotic transmembrane transport;GO:0015718//monocarboxylic acid transport;GO:0042908//xenobiotic transport;GO:0055085//transmembrane transport	UP
MFS1 (YALI1_C17163g)	5.389	2.518	1.333	0.853	0.939	0.89	-1.78458	0.00363374	XP_501753.1 taxid=4952 MFS transporter asaE [Yarrowia lipolytica]	-	GO:0016020//membrane	GO:0015297//antiporter activity;GO:0019531//oxalate transmembrane transporter activity;GO:0022857//transmembrane transporter activity;GO:0042910//xenobiotic transmembrane transporter activity	GO:0015724//formate transport;GO:0019532//oxalate transport;GO:0042908//xenobiotic transport;GO:0055085//transmembrane transport	DOWN
TMA23 (YALI1_F03120g)	17.388	6.571	10.765	25.341	15.533	30.68	1.0431	0.00374401	CAG77687.1 taxid=4952 YALI0F01991p [Yarrowia lipolytica CLIB122]	-	GO:0005575//cellular_component;GO:0005622//intracellular anatomical structure;GO:0005634//nucleus;GO:0005730//nucleolus;GO:0016020//membrane;GO:0031974//membrane-enclosed lumen;GO:0031981//nuclear lumen;GO:0043226//organelle;GO:0043227//membrane-bounded organelle;GO:0043228//non-membrane-bounded organelle;GO:0043229//intracellular organelle;GO:0043231//intracellular membrane-bounded organelle;GO:…	GO:0003674//molecular_function;GO:0003676//nucleic acid binding;GO:0003723//RNA binding;GO:0005488//binding;GO:0015079//potassium ion transmembrane transporter activity;GO:0097159//organic cyclic compound binding;GO:1901363//heterocyclic compound binding	GO:0008150//biological_process;GO:0022613//ribonucleoprotein complex biogenesis;GO:0042254//ribosome biogenesis;GO:0042274//ribosomal small subunit biogenesis;GO:0044085//cellular component biogenesis;GO:0071840//cellular component organization or biogenesis	UP
CAR1 (YALI1_E08937g)	173.54	192.635	90.179	60.12	84.667	78.146	-1.03354	0.00394766	XP_503666.1 taxid=4952 Arginase [Yarrowia lipolytica]	ko01100//Metabolic pathways;ko01110//Biosynthesis of secondary metabolites;ko01230//Biosynthesis of amino acids;ko00330//Arginine and proline metabolism;ko04148//Efferocytosis;ko00220//Arginine biosynthesis	GO:0005575//cellular_component;GO:0005622//intracellular anatomical structure;GO:0005634//nucleus;GO:0005737//cytoplasm;GO:0005739//mitochondrion;GO:0005829//cytosol;GO:0005937//mating projection;GO:0030427//site of polarized growth;GO:0042995//cell projection;GO:0043226//organelle;GO:0043227//membrane-bounded organelle;GO:0043229//intracellular organelle;GO:0043231//intracellular membrane-bounde…	GO:0003674//molecular_function;GO:0003824//catalytic activity;GO:0004053//arginase activity;GO:0004857//enzyme inhibitor activity;GO:0005488//binding;GO:0008270//zinc ion binding;GO:0008783//agmatinase activity;GO:0016787//hydrolase activity;GO:0016810//hydrolase activity, acting on carbon-nitrogen (but not peptide) bonds;GO:0016813//hydrolase activity, acting on carbon-nitrogen (but not peptide)…	GO:0000050//urea cycle;GO:0006082//organic acid metabolic process;GO:0006520//cellular amino acid metabolic process;GO:0006521//regulation of cellular amino acid metabolic process;GO:0006525//arginine metabolic process;GO:0006527//arginine catabolic process;GO:0006591//ornithine metabolic process;GO:0006807//nitrogen compound metabolic process;GO:0008150//biological_process;GO:0008152//metabolic …	DOWN
opsB (YALI1_C12170g)	0.398	0.87	1.633	2.239	3.527	2.929	1.58364	0.00400092	KAB8280132.1 taxid=4952 aspartic peptidase domain-containing protein [Yarrowia lipolytica]	-	-	-	-	UP
XBP1 (YALI1_F22073g)	45.875	42.976	18.729	13.282	20.162	16.41	-1.10963	0.00416754	AOW07274.1 taxid=4952 hypothetical protein YALI1_F22073g [Yarrowia lipolytica]	-	-	-	-	DOWN
IME4 (YALI1_B04950g)	1.51	1.84	2.475	3.792	2.863	5.797	1.09605	0.00429234	XP_500462.1 taxid=4952 N6-adenosine-methyltransferase IME4 [Yarrowia lipolytica]	-	GO:0005575//cellular_component;GO:0005622//intracellular anatomical structure;GO:0005634//nucleus;GO:0005654//nucleoplasm;GO:0005730//nucleolus;GO:0005737//cytoplasm;GO:0009507//chloroplast;GO:0009536//plastid;GO:0016604//nuclear body;GO:0016607//nuclear speck;GO:0031974//membrane-enclosed lumen;GO:0031981//nuclear lumen;GO:0032991//protein-containing complex;GO:0034708//methyltransferase complex…	GO:0001734//mRNA (N6-adenosine)-methyltransferase activity;GO:0003674//molecular_function;GO:0003676//nucleic acid binding;GO:0003723//RNA binding;GO:0003729//mRNA binding;GO:0003824//catalytic activity;GO:0005488//binding;GO:0005515//protein binding;GO:0008168//methyltransferase activity;GO:0008173//RNA methyltransferase activity;GO:0008174//mRNA methyltransferase activity;GO:0008757//S-adenosyl…	GO:0000003//reproduction;GO:0000375//RNA splicing, via transesterification reactions;GO:0000377//RNA splicing, via transesterification reactions with bulged adenosine as nucleophile;GO:0000381//regulation of alternative mRNA splicing, via spliceosome;GO:0000398//mRNA splicing, via spliceosome;GO:0000902//cell morphogenesis;GO:0000904//cell morphogenesis involved in differentiation;GO:0001510//RNA…	UP
REX4 (YALI1_B14517g)	2.476	2.155	2.875	5.228	5.371	8.086	1.31576	0.00457314	XP_002143012.1 taxid=4952 RNA exonuclease 4 [Yarrowia lipolytica]	-	GO:0005575//cellular_component;GO:0005622//intracellular anatomical structure;GO:0005634//nucleus;GO:0005737//cytoplasm;GO:0009360//DNA polymerase III complex;GO:0043226//organelle;GO:0043227//membrane-bounded organelle;GO:0043229//intracellular organelle;GO:0043231//intracellular membrane-bounded organelle	GO:0003674//molecular_function;GO:0003676//nucleic acid binding;GO:0003677//DNA binding;GO:0003824//catalytic activity;GO:0003887//DNA-directed DNA polymerase activity;GO:0004386//helicase activity;GO:0004518//nuclease activity;GO:0004527//exonuclease activity;GO:0005488//binding;GO:0005524//ATP binding;GO:0016787//hydrolase activity;GO:0016788//hydrolase activity, acting on ester bonds;GO:009715…	GO:0006139//nucleobase-containing compound metabolic process;GO:0006260//DNA replication;GO:0006725//cellular aromatic compound metabolic process;GO:0006807//nitrogen compound metabolic process;GO:0008150//biological_process;GO:0008152//metabolic process;GO:0009987//cellular process;GO:0034641//cellular nitrogen compound metabolic process;GO:0043170//macromolecule metabolic process;GO:0044237//ce…	UP
YOR1 (YALI1_A17289g)	3.22	8.228	2.968	1.893	2.141	2.077	-1.23819	0.00483848	KAJ8051743.1 taxid=4952 P-loop containing nucleoside triphosphate hydrolase protein [Yarrowia lipolytica]	ko02010//ABC transporters	GO:0005737//cytoplasm;GO:0005886//plasma membrane;GO:0009276//Gram-negative-bacterium-type cell wall;GO:0009898//cytoplasmic side of plasma membrane;GO:0016020//membrane;GO:0030256//type I protein secretion system complex;GO:0043190//ATP-binding cassette (ABC) transporter complex;GO:0043684//type IV secretion system complex;GO:0055051//ATP-binding cassette (ABC) transporter complex, integrated su…	GO:0000166//nucleotide binding;GO:0003677//DNA binding;GO:0003697//single-stranded DNA binding;GO:0003924//GTPase activity;GO:0004140//dephospho-CoA kinase activity;GO:0004527//exonuclease activity;GO:0005260//intracellularly ATP-gated chloride channel activity;GO:0005319//lipid transporter activity;GO:0005524//ATP binding;GO:0005525//GTP binding;GO:0008233//peptidase activity;GO:0008234//cystein…	GO:0000910//cytokinesis;GO:0002098//tRNA wobble uridine modification;GO:0002949//tRNA threonylcarbamoyladenosine modification;GO:0006260//DNA replication;GO:0006281//DNA repair;GO:0006302//double-strand break repair;GO:0006310//DNA recombination;GO:0006508//proteolysis;GO:0006576//cellular biogenic amine metabolic process;GO:0006810//transport;GO:0006817//phosphate ion transport;GO:0006824//cobal…	DOWN
CON7 (YALI1_F26367g)	0.94	2.39	6.027	0.98	0.101	0.716	-2.38046	0.00487029	CAG78447.1 taxid=4952 YALI0F19822p [Yarrowia lipolytica CLIB122]	-	-	GO:0008270//zinc ion binding	-	DOWN
TEP1 (YALI1_C15465g)	1.012	2.19	1.222	2.681	4.418	3.11	1.20642	0.00493072	KAB8279907.1 taxid=4952 protein-tyrosine phosphatase-like protein [Yarrowia lipolytica]	-	GO:0005575//cellular_component;GO:0005622//intracellular anatomical structure;GO:0005737//cytoplasm;GO:0005768//endosome;GO:0005770//late endosome;GO:0012505//endomembrane system;GO:0031410//cytoplasmic vesicle;GO:0031982//vesicle;GO:0032153//cell division site;GO:0043226//organelle;GO:0043227//membrane-bounded organelle;GO:0043229//intracellular organelle;GO:0097708//intracellular vesicle	GO:0003674//molecular_function;GO:0003824//catalytic activity;GO:0004721//phosphoprotein phosphatase activity;GO:0004725//protein tyrosine phosphatase activity;GO:0008138//protein tyrosine/serine/threonine phosphatase activity;GO:0016314//phosphatidylinositol-3,4,5-trisphosphate 3-phosphatase activity;GO:0016787//hydrolase activity;GO:0016788//hydrolase activity, acting on ester bonds;GO:0016791/…	GO:0000003//reproduction;GO:0003006//developmental process involved in reproduction;GO:0006464//cellular protein modification process;GO:0006470//protein dephosphorylation;GO:0006629//lipid metabolic process;GO:0006644//phospholipid metabolic process;GO:0006650//glycerophospholipid metabolic process;GO:0006793//phosphorus metabolic process;GO:0006796//phosphate-containing compound metabolic proce…	UP
ppsE (YALI1_E13329g)	18.829	6.829	5.197	20.577	20.554	21.678	1.02547	0.00505737	XP_503782.1 taxid=4952 Efflux pump rdc3 [Yarrowia lipolytica]	-	GO:0005886//plasma membrane;GO:0016020//membrane	GO:0008028//monocarboxylic acid transmembrane transporter activity;GO:0015295//solute:proton symporter activity;GO:0015297//antiporter activity;GO:0019531//oxalate transmembrane transporter activity;GO:0022857//transmembrane transporter activity;GO:0042910//xenobiotic transmembrane transporter activity	GO:0006810//transport;GO:0006855//xenobiotic transmembrane transport;GO:0015718//monocarboxylic acid transport;GO:0015724//formate transport;GO:0019532//oxalate transport;GO:0042908//xenobiotic transport;GO:0055085//transmembrane transport	UP
DUR3 (YALI1_E39848g)	0.488	0.262	0.441	1.022	1.268	1.03	1.47901	0.00563019	CAG80341.1 taxid=4952 YALI0E33583p [Yarrowia lipolytica CLIB122]	-	GO:0005886//plasma membrane;GO:0016020//membrane	GO:0005298//proline:sodium symporter activity;GO:0015081//sodium ion transmembrane transporter activity;GO:0015233//pantothenate transmembrane transporter activity;GO:0015370//solute:sodium symporter activity;GO:0016836//hydro-lyase activity;GO:0022857//transmembrane transporter activity;GO:0031402//sodium ion binding	GO:0006810//transport;GO:0006814//sodium ion transport;GO:0015824//proline transport;GO:0015887//pantothenate transmembrane transport;GO:0019685//photosynthesis, dark reaction;GO:0030494//bacteriochlorophyll biosynthetic process;GO:0036376//sodium ion export across plasma membrane;GO:0055085//transmembrane transport	UP
DAK (YALI1_E24532g)	17.362	8.078	6.898	5.906	4.209	4.174	-1.17833	0.00579151	XP_504198.1 taxid=4952 Dihydroxyacetone kinase [Yarrowia lipolytica]	ko01100//Metabolic pathways;ko01200//Carbon metabolism;ko00561//Glycerolipid metabolism;ko00680//Methane metabolism;ko00051//Fructose and mannose metabolism	-	GO:0004371//glycerone kinase activity;GO:0005524//ATP binding;GO:0047324//phosphoenolpyruvate-glycerone phosphotransferase activity	GO:0006071//glycerol metabolic process	DOWN
SPCC550.07 (YALI1_F10660g)	15.894	8.071	3.857	2.327	4.673	2.8	-1.50537	0.00614993	AOW06800.1 taxid=4952 hypothetical protein YALI1_F10660g [Yarrowia lipolytica]	ko01100//Metabolic pathways;ko00330//Arginine and proline metabolism;ko00380//Tryptophan metabolism;ko00360//Phenylalanine metabolism	GO:0030956//glutamyl-tRNA(Gln) amidotransferase complex	GO:0016811//hydrolase activity, acting on carbon-nitrogen (but not peptide) bonds, in linear amides;GO:0050567//glutaminyl-tRNA synthase (glutamine-hydrolyzing) activity	GO:0006412//translation;GO:0006424//glutamyl-tRNA aminoacylation	DOWN
CBF1 (YALI1_D31672g)	173.421	85.422	52.891	37.476	64.337	38.139	-1.15538	0.00646473	AOW04563.1 taxid=4952 hypothetical protein YALI1_D31672g [Yarrowia lipolytica]	-	GO:0000228//nuclear chromosome;GO:0000775//chromosome, centromeric region;GO:0000776//kinetochore;GO:0000785//chromatin;GO:0005575//cellular_component;GO:0005622//intracellular anatomical structure;GO:0005634//nucleus;GO:0005654//nucleoplasm;GO:0005667//transcription regulator complex;GO:0005694//chromosome;GO:0005737//cytoplasm;GO:0005739//mitochondrion;GO:0031974//membrane-enclosed lumen;GO:003…	GO:0000976//transcription cis-regulatory region binding;GO:0000977//RNA polymerase II transcription regulatory region sequence-specific DNA binding;GO:0000978//RNA polymerase II cis-regulatory region sequence-specific DNA binding;GO:0000981//DNA-binding transcription factor activity, RNA polymerase II-specific;GO:0000987//cis-regulatory region sequence-specific DNA binding;GO:0001067//transcripti…	GO:0000096//sulfur amino acid metabolic process;GO:0000097//sulfur amino acid biosynthetic process;GO:0000103//sulfate assimilation;GO:0000122//negative regulation of transcription by RNA polymerase II;GO:0000429//carbon catabolite regulation of transcription from RNA polymerase II promoter;GO:0000430//regulation of transcription from RNA polymerase II promoter by glucose;GO:0000432//positive reg…	DOWN
gatA (YALI1_E21915g)	484.503	1049.77	358.592	260.835	344.377	292.324	-1.07653	0.00675425	XP_504096.1 taxid=4952 4-aminobutyrate aminotransferase [Yarrowia lipolytica]	ko01100//Metabolic pathways;ko00280//Valine, leucine and isoleucine degradation;ko00640//Propanoate metabolism;ko00410//beta-Alanine metabolism;ko00250//Alanine, aspartate and glutamate metabolism;ko00650//Butanoate metabolism	GO:0005575//cellular_component;GO:0005622//intracellular anatomical structure;GO:0005737//cytoplasm;GO:0005739//mitochondrion;GO:0005759//mitochondrial matrix;GO:0005829//cytosol;GO:0030956//glutamyl-tRNA(Gln) amidotransferase complex;GO:0031974//membrane-enclosed lumen;GO:0032144//4-aminobutyrate transaminase complex;GO:0032991//protein-containing complex;GO:0042995//cell projection;GO:0043005//…	GO:0000166//nucleotide binding;GO:0003674//molecular_function;GO:0003824//catalytic activity;GO:0003867//4-aminobutyrate transaminase activity;GO:0004015//adenosylmethionine-8-amino-7-oxononanoate transaminase activity;GO:0004040//amidase activity;GO:0004252//serine-type endopeptidase activity;GO:0004587//ornithine-oxo-acid transaminase activity;GO:0005488//binding;GO:0005515//protein binding;GO:…	GO:0000003//reproduction;GO:0000820//regulation of glutamine family amino acid metabolic process;GO:0001505//regulation of neurotransmitter levels;GO:0001666//response to hypoxia;GO:0002791//regulation of peptide secretion;GO:0002793//positive regulation of peptide secretion;GO:0003008//system process;GO:0003013//circulatory system process;GO:0006082//organic acid metabolic process;GO:0006109//re…	DOWN
cnsO (YALI1_E32241g)	1.516	0.502	0.055	0	0.108	0.048	-3.7321	0.00710046	XP_504459.1 taxid=4952 MFS transporter prlL [Yarrowia lipolytica]	-	GO:0005886//plasma membrane;GO:0016020//membrane	GO:0015295//solute:proton symporter activity;GO:0022857//transmembrane transporter activity;GO:0042910//xenobiotic transmembrane transporter activity;GO:0051119//sugar transmembrane transporter activity;GO:1901241//4-hydroxyphenylacetate transmembrane transporter activity	GO:0006810//transport;GO:0008643//carbohydrate transport;GO:0042908//xenobiotic transport;GO:0055085//transmembrane transport;GO:1900754//4-hydroxyphenylacetate transport	DOWN
uaZ (YALI1_F12895g)	164.908	354.009	122.275	71.552	143.402	78.603	-1.12712	0.00725251	AOW06897.1 taxid=4952 hypothetical protein YALI1_F12895g [Yarrowia lipolytica]	ko01100//Metabolic pathways;ko00230//Purine metabolism;ko00232//Caffeine metabolism	GO:0005575//cellular_component;GO:0005576//extracellular region;GO:0005622//intracellular anatomical structure;GO:0005737//cytoplasm;GO:0005777//peroxisome;GO:0005782//peroxisomal matrix;GO:0005829//cytosol;GO:0031907//microbody lumen;GO:0031974//membrane-enclosed lumen;GO:0042579//microbody;GO:0043226//organelle;GO:0043227//membrane-bounded organelle;GO:0043229//intracellular organelle;GO:004323…	GO:0003674//molecular_function;GO:0003824//catalytic activity;GO:0004846//urate oxidase activity;GO:0016491//oxidoreductase activity;GO:0016661//oxidoreductase activity, acting on other nitrogenous compounds as donors;GO:0016663//oxidoreductase activity, acting on other nitrogenous compounds as donors, oxygen as acceptor	GO:0000255//allantoin metabolic process;GO:0006082//organic acid metabolic process;GO:0006139//nucleobase-containing compound metabolic process;GO:0006144//purine nucleobase metabolic process;GO:0006145//purine nucleobase catabolic process;GO:0006725//cellular aromatic compound metabolic process;GO:0006807//nitrogen compound metabolic process;GO:0006996//organelle organization;GO:0007031//peroxis…	DOWN
YPS3 (YALI1_F14239g)	1.905	5.872	18.68	3.097	1.958	3.263	-1.66934	0.00729815	CAG78058.1 taxid=4952 YALI0F10549p [Yarrowia lipolytica CLIB122]	-	-	-	-	DOWN
SSU1 (YALI1_E28779g)	120.334	89.869	40.06	39.013	38.346	42.303	-1.06448	0.00747264	KAB8285905.1 taxid=4952 voltage-dependent anion channel [Yarrowia lipolytica]	-	GO:0005575//cellular_component;GO:0005622//intracellular anatomical structure;GO:0005737//cytoplasm;GO:0005783//endoplasmic reticulum;GO:0005886//plasma membrane;GO:0012505//endomembrane system;GO:0016020//membrane;GO:0016021//integral component of membrane;GO:0031224//intrinsic component of membrane;GO:0043226//organelle;GO:0043227//membrane-bounded organelle;GO:0043229//intracellular organelle;…	GO:0000319//sulfite transmembrane transporter activity;GO:0003674//molecular_function;GO:0005215//transporter activity;GO:0008509//anion transmembrane transporter activity;GO:0015075//ion transmembrane transporter activity;GO:0015103//inorganic anion transmembrane transporter activity;GO:0015318//inorganic molecular entity transmembrane transporter activity;GO:0022857//transmembrane transporter a…	GO:0000316//sulfite transport;GO:0006810//transport;GO:0006811//ion transport;GO:0006820//anion transport;GO:0008150//biological_process;GO:0015698//inorganic anion transport;GO:0034220//ion transmembrane transport;GO:0051179//localization;GO:0051234//establishment of localization;GO:0055085//transmembrane transport;GO:0072348//sulfur compound transport;GO:0098656//anion transmembrane transport	DOWN
XPR2 (YALI1_C28664g)	2.902	2.22	6.711	9.269	6.564	8.175	1.0207	0.00747332	XP_502058.1 taxid=4952 Alkaline extracellular protease [Yarrowia lipolytica]	ko04138//Autophagy - yeast	-	GO:0008236//serine-type peptidase activity	GO:0006508//proteolysis;GO:0009306//protein secretion	UP
XPR2 (YALI1_B25313g)	0.441	0.376	0.308	0.947	1.702	1.134	1.74961	0.0079558	XP_501093.1 taxid=4952 Alkaline extracellular protease [Yarrowia lipolytica]	ko04138//Autophagy - yeast	-	GO:0008236//serine-type peptidase activity	GO:0006508//proteolysis;GO:0009306//protein secretion	UP
yfmJ (YALI1_C08017g)	1935.38	1303.13	769.179	511.522	906.464	577.865	-1.00576	0.00818965	XP_501506.1 taxid=4952 Putative NADP-dependent oxidoreductase YfmJ [Yarrowia lipolytica]	-	GO:0005575//cellular_component;GO:0005622//intracellular anatomical structure;GO:0005737//cytoplasm;GO:0005829//cytosol;GO:0016020//membrane;GO:0016021//integral component of membrane;GO:0031224//intrinsic component of membrane	GO:0003674//molecular_function;GO:0003824//catalytic activity;GO:0004024//alcohol dehydrogenase activity, zinc-dependent;GO:0008270//zinc ion binding;GO:0008743//L-threonine 3-dehydrogenase activity;GO:0016491//oxidoreductase activity;GO:0016616//oxidoreductase activity, acting on the CH-OH group of donors, NAD or NADP as acceptor;GO:0016655//oxidoreductase activity, acting on NAD(P)H, quinone or…	GO:0006520//cellular amino acid metabolic process;GO:0006567//threonine catabolic process;GO:0008150//biological_process;GO:0008152//metabolic process;GO:0009056//catabolic process	DOWN
qa-y (YALI1_D00376g)	0.212	1.846	0.259	0.099	0.051	0.136	-3.01817	0.00919206	XP_502238.1 taxid=4952 Quinate permease [Yarrowia lipolytica]	-	GO:0005840//ribosome;GO:0005886//plasma membrane;GO:0016020//membrane	GO:0003735//structural constituent of ribosome;GO:0008028//monocarboxylic acid transmembrane transporter activity;GO:0008324//cation transmembrane transporter activity;GO:0015295//solute:proton symporter activity;GO:0015562//efflux transmembrane transporter activity;GO:0022857//transmembrane transporter activity;GO:0042910//xenobiotic transmembrane transporter activity;GO:0051119//sugar transmemb…	GO:0006412//translation;GO:0006810//transport;GO:0006812//cation transport;GO:0008643//carbohydrate transport;GO:0015718//monocarboxylic acid transport;GO:0042908//xenobiotic transport;GO:0055085//transmembrane transport	DOWN
YNL234W (YALI1_D19721g)	28.632	40.686	83.064	24.548	27.601	22.093	-1.03739	0.00981531	CAG81069.1 taxid=4952 YALI0D15928p [Yarrowia lipolytica CLIB122]	-	-	GO:0020037//heme binding	-	DOWN
YCF1 (YALI1_A20558g)	10.55	15.414	11.353	3.055	10.756	2.901	-1.15895	0.0101737	AOW00891.1 taxid=4952 hypothetical protein YALI1_A20558g [Yarrowia lipolytica]	ko02010//ABC transporters	GO:0005737//cytoplasm;GO:0005886//plasma membrane;GO:0009276//Gram-negative-bacterium-type cell wall;GO:0009380//excinuclease repair complex;GO:0009898//cytoplasmic side of plasma membrane;GO:0016020//membrane;GO:0030256//type I protein secretion system complex;GO:0043190//ATP-binding cassette (ABC) transporter complex;GO:0043684//type IV secretion system complex;GO:0055051//ATP-binding cassette …	GO:0000166//nucleotide binding;GO:0003677//DNA binding;GO:0003723//RNA binding;GO:0003724//RNA helicase activity;GO:0003824//catalytic activity;GO:0003924//GTPase activity;GO:0004140//dephospho-CoA kinase activity;GO:0004527//exonuclease activity;GO:0004849//uridine kinase activity;GO:0005260//intracellularly ATP-gated chloride channel activity;GO:0005319//lipid transporter activity;GO:0005524//A…	GO:0000910//cytokinesis;GO:0002098//tRNA wobble uridine modification;GO:0002949//tRNA threonylcarbamoyladenosine modification;GO:0006015//5-phosphoribose 1-diphosphate biosynthetic process;GO:0006260//DNA replication;GO:0006289//nucleotide-excision repair;GO:0006302//double-strand break repair;GO:0006310//DNA recombination;GO:0006355//regulation of transcription, DNA-templated;GO:0006400//tRNA mo…	DOWN
tim13 (YALI1_D08850g)	10.824	7.639	17.408	26.537	20.532	24.823	1.00301	0.0102172	XP_502507.2 taxid=4952 Mitochondrial import inner membrane translocase subunit TIM13 [Yarrowia lipolytica]	-	GO:0001650//fibrillar center;GO:0005575//cellular_component;GO:0005576//extracellular region;GO:0005622//intracellular anatomical structure;GO:0005634//nucleus;GO:0005730//nucleolus;GO:0005737//cytoplasm;GO:0005739//mitochondrion;GO:0005740//mitochondrial envelope;GO:0005743//mitochondrial inner membrane;GO:0005758//mitochondrial intermembrane space;GO:0016020//membrane;GO:0016021//integral compo…	GO:0003674//molecular_function;GO:0005179//hormone activity;GO:0005215//transporter activity;GO:0005488//binding;GO:0005507//copper ion binding;GO:0008270//zinc ion binding;GO:0043167//ion binding;GO:0043169//cation binding;GO:0046872//metal ion binding;GO:0046914//transition metal ion binding	GO:0003008//system process;GO:0006605//protein targeting;GO:0006626//protein targeting to mitochondrion;GO:0006810//transport;GO:0006839//mitochondrial transport;GO:0006886//intracellular protein transport;GO:0006996//organelle organization;GO:0007005//mitochondrion organization;GO:0007006//mitochondrial membrane organization;GO:0007007//inner mitochondrial membrane organization;GO:0007600//senso…	UP
ZNG1 (YALI1_E15469g)	460.11	80.482	119.714	43.306	71.763	43.612	-2.05701	0.0107605	XP_503865.1 taxid=4952 COBW domain-containing protein 2 [Yarrowia lipolytica]	-	GO:0005575//cellular_component;GO:0005622//intracellular anatomical structure;GO:0005737//cytoplasm	GO:0000166//nucleotide binding;GO:0003674//molecular_function;GO:0003723//RNA binding;GO:0003824//catalytic activity;GO:0003924//GTPase activity;GO:0005488//binding;GO:0005524//ATP binding;GO:0005525//GTP binding;GO:0016887//ATP hydrolysis activity;GO:0017076//purine nucleotide binding;GO:0030554//adenyl nucleotide binding;GO:0032553//ribonucleotide binding;GO:0032555//purine ribonucleotide bindi…	GO:0006302//double-strand break repair;GO:0006412//translation;GO:0006810//transport;GO:0008150//biological_process;GO:0009236//cobalamin biosynthetic process;GO:0009306//protein secretion;GO:0042254//ribosome biogenesis	DOWN
dak1 (YALI1_F02508g)	59.312	53.795	24.986	31.303	11.52	20.848	-1.11693	0.0107965	CAG77670.1 taxid=4952 YALI0F01606p [Yarrowia lipolytica CLIB122]	ko01100//Metabolic pathways;ko01200//Carbon metabolism;ko00561//Glycerolipid metabolism;ko00680//Methane metabolism;ko00051//Fructose and mannose metabolism	-	GO:0004371//glycerone kinase activity;GO:0005524//ATP binding;GO:0016787//hydrolase activity;GO:0047324//phosphoenolpyruvate-glycerone phosphotransferase activity	GO:0006071//glycerol metabolic process	DOWN
MFS1 (YALI1_F23214g)	0.685	2.105	1.156	2.686	3.6	2.612	1.17309	0.0112309	XP_505536.1 taxid=4952 MFS transporter asaE [Yarrowia lipolytica]	-	GO:0005886//plasma membrane;GO:0016020//membrane	GO:0008028//monocarboxylic acid transmembrane transporter activity;GO:0015112//nitrate transmembrane transporter activity;GO:0015113//nitrite transmembrane transporter activity;GO:0022857//transmembrane transporter activity;GO:0042910//xenobiotic transmembrane transporter activity	GO:0015706//nitrate transport;GO:0015707//nitrite transport;GO:0015718//monocarboxylic acid transport;GO:0042908//xenobiotic transport;GO:0055085//transmembrane transport	UP
PET191 (YALI1_C23881g)	8.181	4.939	9.139	14.803	14.927	15.265	1.01538	0.0119843	XP_501916.1 taxid=4952 Mitochondrial protein [Yarrowia lipolytica]	-	GO:0005575//cellular_component;GO:0005622//intracellular anatomical structure;GO:0005737//cytoplasm;GO:0005739//mitochondrion;GO:0005740//mitochondrial envelope;GO:0005743//mitochondrial inner membrane;GO:0005758//mitochondrial intermembrane space;GO:0016020//membrane;GO:0016021//integral component of membrane;GO:0019866//organelle inner membrane;GO:0031090//organelle membrane;GO:0031224//intrins…	GO:0003674//molecular_function	GO:0006996//organelle organization;GO:0007005//mitochondrion organization;GO:0008150//biological_process;GO:0008535//respiratory chain complex IV assembly;GO:0009987//cellular process;GO:0016043//cellular component organization;GO:0017004//cytochrome complex assembly;GO:0022607//cellular component assembly;GO:0033108//mitochondrial respiratory chain complex assembly;GO:0033617//mitochondrial cyto…	UP
HSP104 (YALI1_E33056g)	6544.34	2955.66	1681.01	1237.51	2487.3	1388.05	-1.12885	0.0121075	CAG80093.1 taxid=4952 YALI0E27962p [Yarrowia lipolytica CLIB122]	ko04213//Longevity regulating pathway - multiple species	GO:0005575//cellular_component;GO:0005622//intracellular anatomical structure;GO:0005634//nucleus;GO:0005737//cytoplasm;GO:0005829//cytosol;GO:0009360//DNA polymerase III complex;GO:0009368//endopeptidase Clp complex;GO:0016020//membrane;GO:0030256//type I protein secretion system complex;GO:0031974//membrane-enclosed lumen;GO:0031981//nuclear lumen;GO:0032991//protein-containing complex;GO:00331…	GO:0000156//phosphorelay response regulator activity;GO:0000166//nucleotide binding;GO:0003674//molecular_function;GO:0003677//DNA binding;GO:0003723//RNA binding;GO:0003724//RNA helicase activity;GO:0003824//catalytic activity;GO:0003887//DNA-directed DNA polymerase activity;GO:0003924//GTPase activity;GO:0004176//ATP-dependent peptidase activity;GO:0004252//serine-type endopeptidase activity;GO…	GO:0000302//response to reactive oxygen species;GO:0001306//age-dependent response to oxidative stress;GO:0001315//age-dependent response to reactive oxygen species;GO:0002949//tRNA threonylcarbamoyladenosine modification;GO:0005975//carbohydrate metabolic process;GO:0005984//disaccharide metabolic process;GO:0005991//trehalose metabolic process;GO:0006094//gluconeogenesis;GO:0006260//DNA replica…	DOWN
ADH1 (YALI1_E09329g)	0.241	0.382	0.166	0.527	0.595	0.534	1.06961	0.0124473	AOW05092.1 taxid=4952 hypothetical protein YALI1_E09329g [Yarrowia lipolytica]	ko01100//Metabolic pathways;ko01110//Biosynthesis of secondary metabolites;ko00620//Pyruvate metabolism;ko00010//Glycolysis / Gluconeogenesis;ko00071//Fatty acid degradation;ko00350//Tyrosine metabolism	-	GO:0004024//alcohol dehydrogenase activity, zinc-dependent;GO:0008270//zinc ion binding;GO:0008743//L-threonine 3-dehydrogenase activity;GO:0008839//4-hydroxy-tetrahydrodipicolinate reductase;GO:0016491//oxidoreductase activity;GO:0016616//oxidoreductase activity, acting on the CH-OH group of donors, NAD or NADP as acceptor;GO:0016655//oxidoreductase activity, acting on NAD(P)H, quinone or simila…	GO:0006113//fermentation;GO:0006567//threonine catabolic process;GO:0008152//metabolic process;GO:0009056//catabolic process;GO:0009089//lysine biosynthetic process via diaminopimelate;GO:0010127//mycothiol-dependent detoxification;GO:0030494//bacteriochlorophyll biosynthetic process;GO:0046292//formaldehyde metabolic process	UP
SAP8 (YALI1_C11234g)	0.84	0.304	0.896	1.218	1.619	3.074	1.53483	0.0127446	XP_501592.1 taxid=4952 Candidapepsin-1 [Yarrowia lipolytica]	-	-	-	-	UP
abcC (YALI1_C28310g)	27.892	7.419	15.042	4.898	11.059	6.89	-1.14007	0.0128293	XP_502044.1 taxid=4952 ZEB2-regulated ABC transporter 1 [Yarrowia lipolytica]	ko02010//ABC transporters	GO:0005886//plasma membrane;GO:0009276//Gram-negative-bacterium-type cell wall;GO:0009380//excinuclease repair complex;GO:0009898//cytoplasmic side of plasma membrane;GO:0016020//membrane;GO:0030256//type I protein secretion system complex;GO:0043190//ATP-binding cassette (ABC) transporter complex;GO:0055051//ATP-binding cassette (ABC) transporter complex, integrated substrate binding;GO:0055052/…	GO:0000166//nucleotide binding;GO:0003677//DNA binding;GO:0003924//GTPase activity;GO:0005260//intracellularly ATP-gated chloride channel activity;GO:0005319//lipid transporter activity;GO:0005524//ATP binding;GO:0005525//GTP binding;GO:0008233//peptidase activity;GO:0008234//cysteine-type peptidase activity;GO:0015098//molybdate ion transmembrane transporter activity;GO:0015112//nitrate transmem…	GO:0000910//cytokinesis;GO:0002098//tRNA wobble uridine modification;GO:0002949//tRNA threonylcarbamoyladenosine modification;GO:0006015//5-phosphoribose 1-diphosphate biosynthetic process;GO:0006289//nucleotide-excision repair;GO:0006508//proteolysis;GO:0006810//transport;GO:0006817//phosphate ion transport;GO:0006824//cobalt ion transport;GO:0006869//lipid transport;GO:0007601//visual perceptio…	DOWN
opsB (YALI1_A02394g)	0.622	0.681	0.669	1.577	1.86	1.493	1.32193	0.0130332	AOW00157.1 taxid=4952 hypothetical protein YALI1_A02394g [Yarrowia lipolytica]	-	-	-	-	UP
PHO2 (YALI1_A07887g)	3.518	0.895	0.08	0	0.394	0.21	-2.89506	0.0130846	XP_499868.1 taxid=4952 Acid phosphatase [Yarrowia lipolytica]	ko01100//Metabolic pathways;ko01110//Biosynthesis of secondary metabolites;ko00230//Purine metabolism;ko01232//Nucleotide metabolism;ko00240//Pyrimidine metabolism;ko00760//Nicotinate and nicotinamide metabolism	-	GO:0008253//5'-nucleotidase activity;GO:0008254//3'-nucleotidase activity;GO:0016787//hydrolase activity	-	DOWN
SPBC1271.10c (YALI1_A11654g)	0.963	0.798	0.889	1.757	2.58	1.559	1.15374	0.0130978	XP_499985.2 taxid=4952 Putative MFS-type transporter [Yarrowia lipolytica]	-	GO:0016020//membrane	GO:0022857//transmembrane transporter activity;GO:0042910//xenobiotic transmembrane transporter activity	GO:0006855//xenobiotic transmembrane transport;GO:0007606//sensory perception of chemical stimulus;GO:0042908//xenobiotic transport;GO:0055085//transmembrane transport	UP
KLLA0B14839g (YALI1_A12688g)	0.632	0.449	0.574	1.186	1.263	1.509	1.25794	0.0132063	AOW00571.1 taxid=4952 hypothetical protein YALI1_A12688g [Yarrowia lipolytica]	-	GO:0016020//membrane;GO:0019028//viral capsid	GO:0016788//hydrolase activity, acting on ester bonds	-	UP
fmo1 (YALI1_D26666g)	0.676	1.289	0.661	1.904	2.282	1.786	1.18535	0.0140069	CAG81290.1 taxid=4952 YALI0D21076p [Yarrowia lipolytica CLIB122]	-	GO:0005886//plasma membrane;GO:0009331//glycerol-3-phosphate dehydrogenase complex;GO:0009342//glutamate synthase complex (NADPH)	GO:0004355//glutamate synthase (NADPH) activity;GO:0004368//glycerol-3-phosphate dehydrogenase (quinone) activity;GO:0004499//N,N-dimethylaniline monooxygenase activity;GO:0004729//oxygen-dependent protoporphyrinogen oxidase activity;GO:0008168//methyltransferase activity;GO:0008924//malate dehydrogenase (quinone) activity;GO:0008942//nitrite reductase [NAD(P)H] activity;GO:0010181//FMN binding;G…	GO:0006099//tricarboxylic acid cycle;GO:0006537//glutamate biosynthetic process;GO:0006779//porphyrin-containing compound biosynthetic process;GO:0006790//sulfur compound metabolic process;GO:0015979//photosynthesis;GO:0015995//chlorophyll biosynthetic process;GO:0016117//carotenoid biosynthetic process;GO:0030494//bacteriochlorophyll biosynthetic process;GO:0042128//nitrate assimilation;GO:00461…	UP
araE (YALI1_D00094g)	7.765	7.938	8.651	4.844	2.091	4.868	-1.04501	0.014228	XP_502227.1 taxid=4952 Arabinose-proton symporter [Yarrowia lipolytica]	-	GO:0005886//plasma membrane;GO:0016020//membrane	GO:0008028//monocarboxylic acid transmembrane transporter activity;GO:0015295//solute:proton symporter activity;GO:0022857//transmembrane transporter activity;GO:0042910//xenobiotic transmembrane transporter activity;GO:0051119//sugar transmembrane transporter activity	GO:0006810//transport;GO:0006817//phosphate ion transport;GO:0008643//carbohydrate transport;GO:0015718//monocarboxylic acid transport;GO:0042908//xenobiotic transport;GO:0055085//transmembrane transport	DOWN
MBF1 (YALI1_B15996g)	1804.37	755.772	391.671	292.521	661.343	355.841	-1.17236	0.0146305	XP_500788.1 taxid=4952 Putative multi-protein-binding factor 1 [Yarrowia lipolytica]	-	GO:0000428//DNA-directed RNA polymerase complex;GO:0005575//cellular_component;GO:0005622//intracellular anatomical structure;GO:0005634//nucleus;GO:0005654//nucleoplasm;GO:0005667//transcription regulator complex;GO:0005669//transcription factor TFIID complex;GO:0005730//nucleolus;GO:0005737//cytoplasm;GO:0005739//mitochondrion;GO:0005829//cytosol;GO:0016591//RNA polymerase II, holoenzyme;GO:003…	GO:0003674//molecular_function;GO:0003676//nucleic acid binding;GO:0003677//DNA binding;GO:0003712//transcription coregulator activity;GO:0003713//transcription coactivator activity;GO:0005488//binding;GO:0005515//protein binding;GO:0005516//calmodulin binding;GO:0030674//protein-macromolecule adaptor activity;GO:0043565//sequence-specific DNA binding;GO:0060090//molecular adaptor activity;GO:009…	GO:0003158//endothelium development;GO:0006139//nucleobase-containing compound metabolic process;GO:0006351//transcription, DNA-templated;GO:0006355//regulation of transcription, DNA-templated;GO:0006357//regulation of transcription by RNA polymerase II;GO:0006725//cellular aromatic compound metabolic process;GO:0006807//nitrogen compound metabolic process;GO:0007275//multicellular organism devel…	DOWN
EFT1 (YALI1_A21203g)	0.815	5.573	1.295	0.446	1.408	0.64	-1.62321	0.0152387	XP_500274.1 taxid=4952 Elongation factor 2 [Yarrowia lipolytica]	-	GO:0005737//cytoplasm	GO:0003723//RNA binding;GO:0003743//translation initiation factor activity;GO:0003746//translation elongation factor activity;GO:0003747//translation release factor activity;GO:0003924//GTPase activity;GO:0004781//sulfate adenylyltransferase (ATP) activity;GO:0005525//GTP binding;GO:0043022//ribosome binding	GO:0000103//sulfate assimilation;GO:0001514//selenocysteine incorporation;GO:0006412//translation;GO:0006413//translational initiation;GO:0006414//translational elongation;GO:0006415//translational termination;GO:0006950//response to stress;GO:0042254//ribosome biogenesis	DOWN
AZF1 (YALI1_A16891g)	8.128	4.899	6.621	1.502	2.612	4.43	-1.2014	0.0160897	AOW00747.1 taxid=4952 hypothetical protein YALI1_A16891g [Yarrowia lipolytica]	-	GO:0005575//cellular_component;GO:0005622//intracellular anatomical structure;GO:0005634//nucleus;GO:0005737//cytoplasm;GO:0005829//cytosol;GO:0043226//organelle;GO:0043227//membrane-bounded organelle;GO:0043229//intracellular organelle;GO:0043231//intracellular membrane-bounded organelle	GO:0000976//transcription cis-regulatory region binding;GO:0000977//RNA polymerase II transcription regulatory region sequence-specific DNA binding;GO:0000978//RNA polymerase II cis-regulatory region sequence-specific DNA binding;GO:0000981//DNA-binding transcription factor activity, RNA polymerase II-specific;GO:0000987//cis-regulatory region sequence-specific DNA binding;GO:0001067//transcripti…	GO:0006139//nucleobase-containing compound metabolic process;GO:0006351//transcription, DNA-templated;GO:0006355//regulation of transcription, DNA-templated;GO:0006357//regulation of transcription by RNA polymerase II;GO:0006366//transcription by RNA polymerase II;GO:0006725//cellular aromatic compound metabolic process;GO:0006807//nitrogen compound metabolic process;GO:0008150//biological_proces…	DOWN
LCL2 (YALI1_B09310g)	3.755	4.901	9.406	11.23	12.896	12.664	1.02636	0.0168447	XP_500599.1 taxid=4952 Long chronological lifespan protein 2 [Yarrowia lipolytica]	-	-	-	-	UP
hmgX (YALI1_B28472g)	28.376	9.025	34.237	10.194	9.858	12.372	-1.14366	0.0176092	CAG83451.1 taxid=4952 YALI0B21868p [Yarrowia lipolytica CLIB122]	-	GO:0005575//cellular_component	GO:0003674//molecular_function;GO:0005515//protein binding	GO:0008150//biological_process	DOWN
MAL61 (YALI1_B00357g)	1.53	0.638	0.627	0.232	0.143	0.338	-1.97087	0.0185712	AOW00992.1 taxid=4952 hypothetical protein YALI1_B00357g [Yarrowia lipolytica]	-	GO:0005886//plasma membrane;GO:0016020//membrane	GO:0008028//monocarboxylic acid transmembrane transporter activity;GO:0022857//transmembrane transporter activity;GO:0042910//xenobiotic transmembrane transporter activity;GO:0051119//sugar transmembrane transporter activity	GO:0006817//phosphate ion transport;GO:0008643//carbohydrate transport;GO:0015718//monocarboxylic acid transport;GO:0042908//xenobiotic transport;GO:0055085//transmembrane transport	DOWN
pol (YALI1_A08362t)	4.125	3.676	1.486	0.74	2.223	1.156	-1.17292	0.0190718	CAG77745.1 taxid=4952 YALI0F03245p [Yarrowia lipolytica CLIB122]	-	GO:0009579//thylakoid;GO:0016020//membrane	GO:0003824//catalytic activity;GO:0003964//RNA-directed DNA polymerase activity;GO:0004518//nuclease activity;GO:0008311//double-stranded DNA 3'-5' exodeoxyribonuclease activity	GO:0000373//Group II intron splicing;GO:0006281//DNA repair;GO:0015979//photosynthesis	DOWN
pol (YALI1_A11988t)	4.125	3.676	1.486	0.74	2.223	1.156	-1.17292	0.0190718	CAG77745.1 taxid=4952 YALI0F03245p [Yarrowia lipolytica CLIB122]	-	GO:0009579//thylakoid;GO:0016020//membrane	GO:0003824//catalytic activity;GO:0003964//RNA-directed DNA polymerase activity;GO:0004518//nuclease activity;GO:0008311//double-stranded DNA 3'-5' exodeoxyribonuclease activity	GO:0000373//Group II intron splicing;GO:0006281//DNA repair;GO:0015979//photosynthesis	DOWN
pol (YALI1_C04599t)	4.125	3.676	1.486	0.74	2.223	1.156	-1.17292	0.0190718	CAG77745.1 taxid=4952 YALI0F03245p [Yarrowia lipolytica CLIB122]	-	GO:0009579//thylakoid;GO:0016020//membrane	GO:0003824//catalytic activity;GO:0003964//RNA-directed DNA polymerase activity;GO:0004518//nuclease activity;GO:0008311//double-stranded DNA 3'-5' exodeoxyribonuclease activity	GO:0000373//Group II intron splicing;GO:0006281//DNA repair;GO:0015979//photosynthesis	DOWN
pol (YALI1_C09803t)	4.125	3.676	1.486	0.74	2.223	1.156	-1.17292	0.0190718	CAG77745.1 taxid=4952 YALI0F03245p [Yarrowia lipolytica CLIB122]	-	GO:0009579//thylakoid;GO:0016020//membrane	GO:0003824//catalytic activity;GO:0003964//RNA-directed DNA polymerase activity;GO:0004518//nuclease activity;GO:0008311//double-stranded DNA 3'-5' exodeoxyribonuclease activity	GO:0000373//Group II intron splicing;GO:0006281//DNA repair;GO:0015979//photosynthesis	DOWN
pol (YALI1_C10612t)	4.125	3.676	1.486	0.74	2.223	1.156	-1.17292	0.0190718	CAG77745.1 taxid=4952 YALI0F03245p [Yarrowia lipolytica CLIB122]	-	GO:0009579//thylakoid;GO:0016020//membrane	GO:0003824//catalytic activity;GO:0003964//RNA-directed DNA polymerase activity;GO:0004518//nuclease activity;GO:0008311//double-stranded DNA 3'-5' exodeoxyribonuclease activity	GO:0000373//Group II intron splicing;GO:0006281//DNA repair;GO:0015979//photosynthesis	DOWN
pol (YALI1_C12066t)	4.125	3.676	1.486	0.74	2.223	1.156	-1.17292	0.0190718	CAG77745.1 taxid=4952 YALI0F03245p [Yarrowia lipolytica CLIB122]	-	GO:0009579//thylakoid;GO:0016020//membrane	GO:0003824//catalytic activity;GO:0003964//RNA-directed DNA polymerase activity;GO:0004518//nuclease activity;GO:0008311//double-stranded DNA 3'-5' exodeoxyribonuclease activity	GO:0000373//Group II intron splicing;GO:0006281//DNA repair;GO:0015979//photosynthesis	DOWN
pol (YALI1_C15263t)	4.125	3.676	1.486	0.74	2.223	1.156	-1.17292	0.0190718	CAG77745.1 taxid=4952 YALI0F03245p [Yarrowia lipolytica CLIB122]	-	GO:0009579//thylakoid;GO:0016020//membrane	GO:0003824//catalytic activity;GO:0003964//RNA-directed DNA polymerase activity;GO:0004518//nuclease activity;GO:0008311//double-stranded DNA 3'-5' exodeoxyribonuclease activity	GO:0000373//Group II intron splicing;GO:0006281//DNA repair;GO:0015979//photosynthesis	DOWN
pol (YALI1_C20685t)	4.125	3.676	1.486	0.74	2.223	1.156	-1.17292	0.0190718	CAG77745.1 taxid=4952 YALI0F03245p [Yarrowia lipolytica CLIB122]	-	GO:0009579//thylakoid;GO:0016020//membrane	GO:0003824//catalytic activity;GO:0003964//RNA-directed DNA polymerase activity;GO:0004518//nuclease activity;GO:0008311//double-stranded DNA 3'-5' exodeoxyribonuclease activity	GO:0000373//Group II intron splicing;GO:0006281//DNA repair;GO:0015979//photosynthesis	DOWN
pol (YALI1_C21858t)	4.125	3.676	1.486	0.74	2.223	1.156	-1.17292	0.0190718	CAG77745.1 taxid=4952 YALI0F03245p [Yarrowia lipolytica CLIB122]	-	GO:0009579//thylakoid;GO:0016020//membrane	GO:0003824//catalytic activity;GO:0003964//RNA-directed DNA polymerase activity;GO:0004518//nuclease activity;GO:0008311//double-stranded DNA 3'-5' exodeoxyribonuclease activity	GO:0000373//Group II intron splicing;GO:0006281//DNA repair;GO:0015979//photosynthesis	DOWN
pol (YALI1_C26682t)	4.125	3.676	1.486	0.74	2.223	1.156	-1.17292	0.0190718	CAG77745.1 taxid=4952 YALI0F03245p [Yarrowia lipolytica CLIB122]	-	GO:0009579//thylakoid;GO:0016020//membrane	GO:0003824//catalytic activity;GO:0003964//RNA-directed DNA polymerase activity;GO:0004518//nuclease activity;GO:0008311//double-stranded DNA 3'-5' exodeoxyribonuclease activity	GO:0000373//Group II intron splicing;GO:0006281//DNA repair;GO:0015979//photosynthesis	DOWN
pol (YALI1_C27286t)	4.125	3.676	1.486	0.74	2.223	1.156	-1.17292	0.0190718	CAG77745.1 taxid=4952 YALI0F03245p [Yarrowia lipolytica CLIB122]	-	GO:0009579//thylakoid;GO:0016020//membrane	GO:0003824//catalytic activity;GO:0003964//RNA-directed DNA polymerase activity;GO:0004518//nuclease activity;GO:0008311//double-stranded DNA 3'-5' exodeoxyribonuclease activity	GO:0000373//Group II intron splicing;GO:0006281//DNA repair;GO:0015979//photosynthesis	DOWN
pol (YALI1_C27891t)	4.125	3.676	1.486	0.74	2.223	1.156	-1.17292	0.0190718	CAG77745.1 taxid=4952 YALI0F03245p [Yarrowia lipolytica CLIB122]	-	GO:0009579//thylakoid;GO:0016020//membrane	GO:0003824//catalytic activity;GO:0003964//RNA-directed DNA polymerase activity;GO:0004518//nuclease activity;GO:0008311//double-stranded DNA 3'-5' exodeoxyribonuclease activity	GO:0000373//Group II intron splicing;GO:0006281//DNA repair;GO:0015979//photosynthesis	DOWN
pol (YALI1_D02895t)	4.125	3.676	1.486	0.74	2.223	1.156	-1.17292	0.0190718	CAG77745.1 taxid=4952 YALI0F03245p [Yarrowia lipolytica CLIB122]	-	GO:0009579//thylakoid;GO:0016020//membrane	GO:0003824//catalytic activity;GO:0003964//RNA-directed DNA polymerase activity;GO:0004518//nuclease activity;GO:0008311//double-stranded DNA 3'-5' exodeoxyribonuclease activity	GO:0000373//Group II intron splicing;GO:0006281//DNA repair;GO:0015979//photosynthesis	DOWN
pol (YALI1_D07612t)	4.125	3.676	1.486	0.74	2.223	1.156	-1.17292	0.0190718	CAG77745.1 taxid=4952 YALI0F03245p [Yarrowia lipolytica CLIB122]	-	GO:0009579//thylakoid;GO:0016020//membrane	GO:0003824//catalytic activity;GO:0003964//RNA-directed DNA polymerase activity;GO:0004518//nuclease activity;GO:0008311//double-stranded DNA 3'-5' exodeoxyribonuclease activity	GO:0000373//Group II intron splicing;GO:0006281//DNA repair;GO:0015979//photosynthesis	DOWN
pol (YALI1_D21857t)	4.125	3.676	1.486	0.74	2.223	1.156	-1.17292	0.0190718	CAG77745.1 taxid=4952 YALI0F03245p [Yarrowia lipolytica CLIB122]	-	GO:0009579//thylakoid;GO:0016020//membrane	GO:0003824//catalytic activity;GO:0003964//RNA-directed DNA polymerase activity;GO:0004518//nuclease activity;GO:0008311//double-stranded DNA 3'-5' exodeoxyribonuclease activity	GO:0000373//Group II intron splicing;GO:0006281//DNA repair;GO:0015979//photosynthesis	DOWN
pol (YALI1_D23845t)	4.125	3.676	1.486	0.74	2.223	1.156	-1.17292	0.0190718	CAG77745.1 taxid=4952 YALI0F03245p [Yarrowia lipolytica CLIB122]	-	GO:0009579//thylakoid;GO:0016020//membrane	GO:0003824//catalytic activity;GO:0003964//RNA-directed DNA polymerase activity;GO:0004518//nuclease activity;GO:0008311//double-stranded DNA 3'-5' exodeoxyribonuclease activity	GO:0000373//Group II intron splicing;GO:0006281//DNA repair;GO:0015979//photosynthesis	DOWN
pol (YALI1_F04559t)	4.125	3.676	1.486	0.74	2.223	1.156	-1.17292	0.0190718	CAG77745.1 taxid=4952 YALI0F03245p [Yarrowia lipolytica CLIB122]	-	GO:0009579//thylakoid;GO:0016020//membrane	GO:0003824//catalytic activity;GO:0003964//RNA-directed DNA polymerase activity;GO:0004518//nuclease activity;GO:0008311//double-stranded DNA 3'-5' exodeoxyribonuclease activity	GO:0000373//Group II intron splicing;GO:0006281//DNA repair;GO:0015979//photosynthesis	DOWN
pol (YALI1_F28739t)	4.125	3.676	1.486	0.74	2.223	1.156	-1.17292	0.0190718	CAG77745.1 taxid=4952 YALI0F03245p [Yarrowia lipolytica CLIB122]	-	GO:0009579//thylakoid;GO:0016020//membrane	GO:0003824//catalytic activity;GO:0003964//RNA-directed DNA polymerase activity;GO:0004518//nuclease activity;GO:0008311//double-stranded DNA 3'-5' exodeoxyribonuclease activity	GO:0000373//Group II intron splicing;GO:0006281//DNA repair;GO:0015979//photosynthesis	DOWN
ada (YALI1_C13973g)	347.255	182.449	75.73	81.505	115.768	92.035	-1.06536	0.0191763	XP_501665.1 taxid=4952 Bifunctional transcriptional activator/DNA repair enzyme Ada [Yarrowia lipolytica]	-	-	GO:0003677//DNA binding;GO:0003700//DNA-binding transcription factor activity;GO:0008168//methyltransferase activity;GO:0008270//zinc ion binding;GO:0043565//sequence-specific DNA binding	GO:0006281//DNA repair;GO:0006355//regulation of transcription, DNA-templated	DOWN
OPT2 (YALI1_C28846g)	0.324	1.29	0.792	1.339	1.094	2.972	1.16766	0.020244	CAG82384.1 taxid=4952 YALI0C20823p [Yarrowia lipolytica CLIB122]	-	-	GO:0035673//oligopeptide transmembrane transporter activity	-	UP
RNASEH1 (YALI1_A12772g)	1.017	0.578	3.694	0.409	0.28	0.249	-2.49534	0.0224487	AOW00574.1 taxid=4952 hypothetical protein YALI1_A12772g [Yarrowia lipolytica]	ko03030//DNA replication	-	GO:0003676//nucleic acid binding;GO:0004523//RNA-DNA hybrid ribonuclease activity	-	DOWN
ENA1 (YALI1_A01394g)	157.382	28.395	28.249	16.706	24.071	13.001	-1.9927	0.022455	AOW00119.1 taxid=4952 hypothetical protein YALI1_A01394g [Yarrowia lipolytica]	-	GO:0016020//membrane;GO:0031004//potassium ion-transporting ATPase complex	GO:0003677//DNA binding;GO:0003678//DNA helicase activity;GO:0005215//transporter activity;GO:0005375//copper ion transmembrane transporter activity;GO:0005388//P-type calcium transporter activity;GO:0005524//ATP binding;GO:0008553//P-type proton-exporting transporter activity;GO:0008556//P-type potassium transmembrane transporter activity;GO:0015434//ABC-type cadmium transporter activity;GO:0015…	GO:0006260//DNA replication;GO:0006564//L-serine biosynthetic process;GO:0006812//cation transport;GO:0006813//potassium ion transport;GO:0006816//calcium ion transport;GO:0006825//copper ion transport;GO:0015691//cadmium ion transport;GO:0015693//magnesium ion transport;GO:0032508//DNA duplex unwinding;GO:0120029//proton export across plasma membrane	DOWN
cnsO (YALI1_F35868g)	4.409	1.388	4.092	0.786	1.829	1.386	-1.30546	0.0226534	XP_505981.1 taxid=4952 MFS transporter prlL [Yarrowia lipolytica]	-	GO:0005886//plasma membrane;GO:0016020//membrane	GO:0015295//solute:proton symporter activity;GO:0022857//transmembrane transporter activity;GO:0051119//sugar transmembrane transporter activity;GO:1901241//4-hydroxyphenylacetate transmembrane transporter activity	GO:0006810//transport;GO:0008643//carbohydrate transport;GO:0055085//transmembrane transport;GO:1900754//4-hydroxyphenylacetate transport	DOWN
MUP3 (YALI1_D24961g)	0.872	3.47	1.104	0.144	1.138	0.352	-1.73679	0.0227828	KAB8285840.1 taxid=4952 amino acid permease-domain-containing protein [Yarrowia lipolytica]	-	GO:0016020//membrane;GO:0031240//external side of cell outer membrane	GO:0022857//transmembrane transporter activity	GO:0055085//transmembrane transport	DOWN
SPCC417.10 (YALI1_D07486g)	19.488	0.455	3.52	0.965	0.992	1.126	-2.92798	0.0247796	CAG80648.1 taxid=4952 YALI0D05819p [Yarrowia lipolytica CLIB122]	-	GO:0016020//membrane	GO:0022857//transmembrane transporter activity;GO:0042910//xenobiotic transmembrane transporter activity;GO:1901241//4-hydroxyphenylacetate transmembrane transporter activity	GO:0042908//xenobiotic transport;GO:0055085//transmembrane transport;GO:1900754//4-hydroxyphenylacetate transport	DOWN
hapE (YALI1_E02626g)	3.892	4.666	3.023	0.55	3.187	1.05	-1.27457	0.0252266	CAG79024.1 taxid=4952 YALI0E02112p [Yarrowia lipolytica CLIB122]	-	GO:0005737//cytoplasm;GO:0009342//glutamate synthase complex (NADPH)	GO:0004499//N,N-dimethylaniline monooxygenase activity;GO:0004729//oxygen-dependent protoporphyrinogen oxidase activity;GO:0004791//thioredoxin-disulfide reductase activity;GO:0008115//sarcosine oxidase activity;GO:0008168//methyltransferase activity;GO:0015036//disulfide oxidoreductase activity;GO:0016166//phytoene dehydrogenase activity;GO:0016491//oxidoreductase activity;GO:0016645//oxidoreduc…	GO:0006537//glutamate biosynthetic process;GO:0006779//porphyrin-containing compound biosynthetic process;GO:0006790//sulfur compound metabolic process;GO:0016117//carotenoid biosynthetic process;GO:0019430//removal of superoxide radicals;GO:0046653//tetrahydrofolate metabolic process	DOWN
XPR2 (YALI1_A10072g)	0	0.07	0	0.332	0.478	0.243	3.91101	0.0254069	KAB8282948.1 taxid=4952 peptidase S8/S53 domain-containing protein [Yarrowia lipolytica]	ko04138//Autophagy - yeast	-	GO:0008236//serine-type peptidase activity	GO:0006508//proteolysis;GO:0009306//protein secretion	UP
Os05g0567100 (YALI1_C05734g)	0.598	0.966	0.658	1.613	1.658	1.985	1.24211	0.0254249	XP_501434.1 taxid=4952 Aspartic proteinase MKC7 [Yarrowia lipolytica]	-	-	-	-	UP
URC4 (YALI1_E24487g)	119.65	187.036	48.364	41.218	90.583	42.497	-1.02647	0.0257562	XP_504196.1 taxid=4952 Uracil catabolism protein 4 [Yarrowia lipolytica]	-	-	GO:0003674//molecular_function;GO:0003824//catalytic activity	-	DOWN
SPAC922.07c (YALI1_F06858g)	468.929	152.138	115.05	82.206	154.48	117.06	-1.05722	0.0273986	KAJ8056123.1 taxid=4952 aldehyde dehydrogenase domain-containing protein [Yarrowia lipolytica]	ko01100//Metabolic pathways;ko01110//Biosynthesis of secondary metabolites;ko01240//Biosynthesis of cofactors;ko00620//Pyruvate metabolism;ko00010//Glycolysis / Gluconeogenesis;ko00330//Arginine and proline metabolism;ko00561//Glycerolipid metabolism;ko00380//Tryptophan metabolism;ko00280//Valine, leucine and isoleucine degradation;ko00410//beta-Alanine metabolism;ko00071//Fatty acid degradation;…	-	GO:0003842//1-pyrroline-5-carboxylate dehydrogenase activity;GO:0004350//glutamate-5-semialdehyde dehydrogenase activity;GO:0004491//methylmalonate-semialdehyde dehydrogenase (acylating) activity;GO:0004777//succinate-semialdehyde dehydrogenase (NAD+) activity;GO:0008802//betaine-aldehyde dehydrogenase activity;GO:0016491//oxidoreductase activity;GO:0016620//oxidoreductase activity, acting on the…	GO:0006527//arginine catabolic process;GO:0006561//proline biosynthetic process;GO:0006562//proline catabolic process;GO:0009447//putrescine catabolic process;GO:0009450//gamma-aminobutyric acid catabolic process;GO:0010124//phenylacetate catabolic process;GO:0010133//proline catabolic process to glutamate;GO:0019285//glycine betaine biosynthetic process from choline;GO:1901023//4-hydroxyphenylac…	DOWN
FDH1 (YALI1_C15526g)	0.331	1.481	0.647	2.485	2.872	2.268	1.63267	0.0291756	AOW02678.1 taxid=4952 hypothetical protein YALI1_C15526g [Yarrowia lipolytica]	ko01100//Metabolic pathways;ko01200//Carbon metabolism;ko00630//Glyoxylate and dicarboxylate metabolism;ko00680//Methane metabolism	-	GO:0004617//phosphoglycerate dehydrogenase activity;GO:0051287//NAD binding	GO:0006564//L-serine biosynthetic process	UP
RNY1 (YALI1_F33273g)	3.64	0	1.635	0.185	0.285	0.506	-2.43422	0.030566	XP_505885.1 taxid=4952 Ribonuclease T2-like [Yarrowia lipolytica]	-	-	GO:0003723//RNA binding;GO:0033897//ribonuclease T2 activity	-	DOWN
LIP (YALI1_F39844g)	0	0	1.024	0.764	1.683	2.393	2.24079	0.0307437	AOW07987.1 taxid=4952 hypothetical protein YALI1_F39844g [Yarrowia lipolytica]	-	-	-	GO:0006629//lipid metabolic process	UP
HDG1 (YALI1_E18622g)	69.79	23.782	18.13	15.416	15.996	21.18	-1.08674	0.0315916	VBB78678.1 taxid=4952 Conserved hypothetical protein [Yarrowia lipolytica]	ko04111//Cell cycle - yeast	-	GO:0003677//DNA binding	GO:0006355//regulation of transcription, DNA-templated	DOWN
DCW1 (YALI1_A21477g)	0.338	0.224	0.275	0.686	0.651	1.108	1.54653	0.032422	AOW00929.1 taxid=4952 hypothetical protein YALI1_A21477g [Yarrowia lipolytica]	-	-	-	-	UP
OPT2 (YALI1_B10359g)	0.119	0.237	0.117	0.112	1.407	0.204	1.86501	0.0341869	AOW01381.1 taxid=4952 hypothetical protein YALI1_B10359g [Yarrowia lipolytica]	-	-	GO:0035673//oligopeptide transmembrane transporter activity	-	UP
etfrf1 (YALI1_A15507g)	1.011	0.335	0.659	1.896	2.922	4.039	2.14322	0.0347446	XP_002142989.1 taxid=4952 Electron transfer flavoprotein regulatory factor 1 [Yarrowia lipolytica]	-	GO:0005575//cellular_component;GO:0005622//intracellular anatomical structure;GO:0005737//cytoplasm;GO:0005739//mitochondrion;GO:0043226//organelle;GO:0043227//membrane-bounded organelle;GO:0043229//intracellular organelle;GO:0043231//intracellular membrane-bounded organelle	-	GO:0006091//generation of precursor metabolites and energy;GO:0008150//biological_process;GO:0008152//metabolic process;GO:0009987//cellular process;GO:0015980//energy derivation by oxidation of organic compounds;GO:0022900//electron transport chain;GO:0022904//respiratory electron transport chain;GO:0044237//cellular metabolic process;GO:0045333//cellular respiration	UP
GIT2 (YALI1_C24262g)	31.323	4.924	6.787	6.363	7.575	4.886	-1.1929	0.035186	XP_501926.1 taxid=4952 Glycerophosphodiester transporter GIT2 [Yarrowia lipolytica]	-	GO:0005886//plasma membrane;GO:0016020//membrane	GO:0008028//monocarboxylic acid transmembrane transporter activity;GO:0015295//solute:proton symporter activity;GO:0022857//transmembrane transporter activity;GO:0042910//xenobiotic transmembrane transporter activity;GO:0051119//sugar transmembrane transporter activity	GO:0006810//transport;GO:0006817//phosphate ion transport;GO:0008643//carbohydrate transport;GO:0015718//monocarboxylic acid transport;GO:0042908//xenobiotic transport;GO:0055085//transmembrane transport	DOWN
uapC (YALI1_E32868g)	9.026	9.99	2.752	3.643	3.602	3.492	-1.01962	0.0352845	XP_504485.2 taxid=4952 Purine permease [Yarrowia lipolytica]	-	GO:0016020//membrane	GO:0015098//molybdate ion transmembrane transporter activity;GO:0015205//nucleobase transmembrane transporter activity;GO:0015218//pyrimidine nucleotide transmembrane transporter activity;GO:0022857//transmembrane transporter activity	GO:0006864//pyrimidine nucleotide transport;GO:0015689//molybdate ion transport;GO:0015851//nucleobase transport;GO:0055085//transmembrane transport	DOWN
BGL2 (YALI1_F21504g)	0.034	0	0.066	0.191	0.131	0.348	2.74416	0.0362031	XP_505480.1 taxid=4952 Beta-glucosidase 2 [Yarrowia lipolytica]	ko01100//Metabolic pathways;ko01110//Biosynthesis of secondary metabolites;ko00500//Starch and sucrose metabolism;ko00460//Cyanoamino acid metabolism;ko00999//Biosynthesis of various plant secondary metabolites	-	GO:0004553//hydrolase activity, hydrolyzing O-glycosyl compounds	GO:0005975//carbohydrate metabolic process	UP
At1g67640 (YALI1_E00628g)	10.513	164.196	301.776	31.001	14.104	38.757	-2.50634	0.0397624	XP_503368.1 taxid=4952 Lysine histidine transporter 1 [Yarrowia lipolytica]	-	-	-	-	DOWN
SEN15 (YALI1_D35126g)	40.562	11.073	7.516	5.721	11.245	7.494	-1.27398	0.0398297	XP_503323.1 taxid=4952 tRNA-splicing endonuclease subunit SEN15 [Yarrowia lipolytica]	-	GO:0000214//tRNA-intron endonuclease complex;GO:0005575//cellular_component;GO:0005622//intracellular anatomical structure;GO:0005634//nucleus;GO:0005737//cytoplasm;GO:0005739//mitochondrion;GO:0005740//mitochondrial envelope;GO:0005741//mitochondrial outer membrane;GO:0012505//endomembrane system;GO:0016020//membrane;GO:0019867//outer membrane;GO:0031090//organelle membrane;GO:0031966//mitochond…	GO:0000213//tRNA-intron endonuclease activity;GO:0003674//molecular_function;GO:0003676//nucleic acid binding;GO:0003824//catalytic activity;GO:0004518//nuclease activity;GO:0004519//endonuclease activity;GO:0004521//endoribonuclease activity;GO:0004540//ribonuclease activity;GO:0004549//tRNA-specific ribonuclease activity;GO:0005488//binding;GO:0016787//hydrolase activity;GO:0016788//hydrolase a…	GO:0000379//tRNA-type intron splice site recognition and cleavage;GO:0000394//RNA splicing, via endonucleolytic cleavage and ligation;GO:0006139//nucleobase-containing compound metabolic process;GO:0006388//tRNA splicing, via endonucleolytic cleavage and ligation;GO:0006396//RNA processing;GO:0006399//tRNA metabolic process;GO:0006725//cellular aromatic compound metabolic process;GO:0006807//nitr…	DOWN
CFL1 (YALI1_E09884g)	0.776	0.203	1.158	1.839	0.394	2.939	1.27514	0.0404164	KAB8286080.1 taxid=4952 ferric reductase NAD binding domain-containing protein [Yarrowia lipolytica]	-	GO:0016020//membrane	GO:0016491//oxidoreductase activity;GO:0016655//oxidoreductase activity, acting on NAD(P)H, quinone or similar compound as acceptor;GO:0051537//2 iron, 2 sulfur cluster binding	GO:0006814//sodium ion transport;GO:0010124//phenylacetate catabolic process	UP
UGA4 (YALI1_A03512g)	0.263	0.366	0.924	0.937	1.469	1.26	1.23915	0.0417534	XP_499718.1 taxid=4952 GABA-specific permease [Yarrowia lipolytica]	-	GO:0016020//membrane	GO:0022857//transmembrane transporter activity	GO:0055085//transmembrane transport	UP
mirC (YALI1_A14882g)	0.089	0.089	0.174	0.377	0.344	0.573	1.87819	0.0418442	XP_500076.1 taxid=4952 Siderophore iron transporter mirC [Yarrowia lipolytica]	-	GO:0016020//membrane	GO:0004424//imidazoleglycerol-phosphate dehydratase activity;GO:0022857//transmembrane transporter activity;GO:0042910//xenobiotic transmembrane transporter activity	GO:0000105//histidine biosynthetic process;GO:0006855//xenobiotic transmembrane transport;GO:0042908//xenobiotic transport;GO:0055085//transmembrane transport	UP
asm-1 (YALI1_E40915g)	0.087	0.216	0.425	0.897	0.419	0.744	1.50063	0.0432135	XP_504775.1 taxid=4952 Sphingomyelin phosphodiesterase 2 [Yarrowia lipolytica]	ko01100//Metabolic pathways;ko00600//Sphingolipid metabolism	-	GO:0016787//hydrolase activity	-	UP
mirC (YALI1_D19775g)	0.421	0.093	0.137	0	0.045	0	-3.85466	0.0441626	CAG81071.1 taxid=4952 YALI0D15972p [Yarrowia lipolytica CLIB122]	-	GO:0016020//membrane	GO:0022857//transmembrane transporter activity;GO:0042910//xenobiotic transmembrane transporter activity	GO:0006855//xenobiotic transmembrane transport;GO:0042908//xenobiotic transport;GO:0055085//transmembrane transport	DOWN
PIR (YALI1_E15492g)	139.465	35.639	8.758	7.973	20.3	12.183	-2.1842	0.0464465	XP_503866.1 taxid=4952 Pirin [Yarrowia lipolytica]	-	-	GO:0016989//sigma factor antagonist activity	GO:0045892//negative regulation of transcription, DNA-templated	DOWN
ADH2 (YALI1_A16292g)	49.123	30.203	51.291	88.35	71.104	130.031	1.14815	0.0474717	XP_500127.1 taxid=4952 Alcohol dehydrogenase 2 [Yarrowia lipolytica]	ko01100//Metabolic pathways;ko01110//Biosynthesis of secondary metabolites;ko00620//Pyruvate metabolism;ko00010//Glycolysis / Gluconeogenesis;ko00071//Fatty acid degradation;ko00350//Tyrosine metabolism	-	GO:0004024//alcohol dehydrogenase activity, zinc-dependent;GO:0008270//zinc ion binding;GO:0008667//2,3-dihydro-2,3-dihydroxybenzoate dehydrogenase activity;GO:0008743//L-threonine 3-dehydrogenase activity;GO:0016491//oxidoreductase activity;GO:0016616//oxidoreductase activity, acting on the CH-OH group of donors, NAD or NADP as acceptor;GO:0016655//oxidoreductase activity, acting on NAD(P)H, qui…	GO:0006113//fermentation;GO:0006567//threonine catabolic process;GO:0008152//metabolic process;GO:0009056//catabolic process;GO:0010127//mycothiol-dependent detoxification;GO:0019290//siderophore biosynthetic process;GO:0030494//bacteriochlorophyll biosynthetic process;GO:0046292//formaldehyde metabolic process	UP
YCF1 (YALI1_E10951g)	0.166	0.165	0.054	0.328	0.444	0.205	1.3435	0.048105	AOW05147.1 taxid=4952 hypothetical protein YALI1_E10951g [Yarrowia lipolytica]	ko02010//ABC transporters	GO:0005737//cytoplasm;GO:0005886//plasma membrane;GO:0009276//Gram-negative-bacterium-type cell wall;GO:0009898//cytoplasmic side of plasma membrane;GO:0016020//membrane;GO:0030256//type I protein secretion system complex;GO:0043190//ATP-binding cassette (ABC) transporter complex;GO:0055051//ATP-binding cassette (ABC) transporter complex, integrated substrate binding;GO:0055052//ATP-binding casse…	GO:0003676//nucleic acid binding;GO:0003677//DNA binding;GO:0003924//GTPase activity;GO:0005260//intracellularly ATP-gated chloride channel activity;GO:0005319//lipid transporter activity;GO:0005524//ATP binding;GO:0005525//GTP binding;GO:0008233//peptidase activity;GO:0008234//cysteine-type peptidase activity;GO:0015098//molybdate ion transmembrane transporter activity;GO:0015112//nitrate transm…	GO:0000910//cytokinesis;GO:0002949//tRNA threonylcarbamoyladenosine modification;GO:0006508//proteolysis;GO:0006810//transport;GO:0006817//phosphate ion transport;GO:0006824//cobalt ion transport;GO:0006855//xenobiotic transmembrane transport;GO:0006869//lipid transport;GO:0008272//sulfate transport;GO:0009410//response to xenobiotic stimulus;GO:0015675//nickel cation transport;GO:0015689//molybd…	UP

## Sheet: Table S4
Table S4. KEGG enrichment pathways of the DEGs.
Pathways	Number	ID	Pvalue	Gene
Valine, leucine and isoleucine degradation	14	ko00280	1.16903e-09	YALI1_B14044g(echs1);YALI1_B19217g(mccA);YALI1_B29483g(HMGCL);YALI1_C02550g(Aldh6a1);YALI1_D19252g(ACADSB);YALI1_E13899g(PAT1);YALI1_E15555g(IVD);YALI1_E15559g(Mccc2);YALI1_E21915g(gatA);YALI1_F03883g(CG15093);YALI1_F06858g(SPAC922.07c);YALI1_F26574g(BAT2);YALI1_F29301g(MYCGRDRAFT_76805);YALI1_F34029g(oxct1)
Metabolic pathways	87	ko01100	1.70613e-09	YALI1_A07887g(PHO2);YALI1_A12540g(FDH1);YALI1_A15105g(4CL1);YALI1_A16292g(ADH2);YALI1_A20611g(SPAC694.03);YALI1_B09090g(PST2);YALI1_B10231g(4CL1);YALI1_B10525g(YDR541C);YALI1_B12633g(CNDP2);YALI1_B13041g(PAS_chr3_0357);YALI1_B13483g(yrpB);YALI1_B14044g(echs1);YALI1_B15928g(MTD1);YALI1_B19217g(mccA);YALI1_B20935g(YJL132W);YALI1_B21356g(ARG2);YALI1_B21594g(YBR242W);YALI1_B28454g(YALI0B21846g);YALI1…
Carbon metabolism	25	ko01200	3.98359e-09	YALI1_A12540g(FDH1);YALI1_B14044g(echs1);YALI1_C02550g(Aldh6a1);YALI1_C12024g(mmgB);YALI1_C15526g(FDH1);YALI1_C20054g(FDH1);YALI1_C32886g(POX3);YALI1_D03047g(ILV1);YALI1_D08125g(ALT1);YALI1_D11984g(ACO1);YALI1_E01019g(mcsA);YALI1_E03300g(YALI0E02684g);YALI1_E07899g(POX2);YALI1_E13899g(PAT1);YALI1_E17326g(FMDH);YALI1_E19036g(FDH1);YALI1_E24028g(hxkA);YALI1_E24532g(DAK);YALI1_E32603g(POX2);YALI1_E4…
Propanoate metabolism	11	ko00640	6.98257e-07	YALI1_B10525g(YDR541C);YALI1_B14044g(echs1);YALI1_C02550g(Aldh6a1);YALI1_C28263g(GRP2);YALI1_C32886g(POX3);YALI1_E07899g(POX2);YALI1_E21915g(gatA);YALI1_E32603g(POX2);YALI1_F03803g(PDH1);YALI1_F03883g(CG15093);YALI1_F32287g(GRP2)
Glyoxylate and dicarboxylate metabolism	13	ko00630	1.13139e-06	YALI1_A12540g(FDH1);YALI1_C15526g(FDH1);YALI1_C20054g(FDH1);YALI1_D11984g(ACO1);YALI1_E01019g(mcsA);YALI1_E03300g(YALI0E02684g);YALI1_E13899g(PAT1);YALI1_E17326g(FMDH);YALI1_E19036g(FDH1);YALI1_E40671g(CTT1);YALI1_E41251g(CTT1);YALI1_F36930g(FMDH);YALI1_F39620g(YALI0F31999g)
Fatty acid degradation	9	ko00071	1.89436e-05	YALI1_A16292g(ADH2);YALI1_B14044g(echs1);YALI1_C32886g(POX3);YALI1_D19252g(ACADSB);YALI1_D33961g(ADH2);YALI1_E07899g(POX2);YALI1_E13899g(PAT1);YALI1_E32603g(POX2);YALI1_F06858g(SPAC922.07c)
Butanoate metabolism	6	ko00650	0.00010217	YALI1_B14044g(echs1);YALI1_B29483g(HMGCL);YALI1_C12024g(mmgB);YALI1_E13899g(PAT1);YALI1_E21915g(gatA);YALI1_F34029g(oxct1)
beta-Alanine metabolism	8	ko00410	0.000193999	YALI1_B14044g(echs1);YALI1_C02550g(Aldh6a1);YALI1_C32886g(POX3);YALI1_E07899g(POX2);YALI1_E21915g(gatA);YALI1_E32603g(POX2);YALI1_F03883g(CG15093);YALI1_F06858g(SPAC922.07c)
Methane metabolism	8	ko00680	0.000419912	YALI1_A12540g(FDH1);YALI1_C15526g(FDH1);YALI1_C20054g(FDH1);YALI1_E17326g(FMDH);YALI1_E19036g(FDH1);YALI1_E24532g(DAK);YALI1_F02508g(dak1);YALI1_F36930g(FMDH)
Biosynthesis of secondary metabolites	37	ko01110	0.000723674	YALI1_A07887g(PHO2);YALI1_A15105g(4CL1);YALI1_A16292g(ADH2);YALI1_B09090g(PST2);YALI1_B10231g(4CL1);YALI1_B14044g(echs1);YALI1_B21088g(RAM2);YALI1_B21356g(ARG2);YALI1_C13261g(GAL10);YALI1_C27229g(PHO2);YALI1_C27834g(PHO2);YALI1_C32886g(POX3);YALI1_D03047g(ILV1);YALI1_D11984g(ACO1);YALI1_D17620g(TPS2);YALI1_D18130g(CIMG_04084);YALI1_D19252g(ACADSB);YALI1_D33961g(ADH2);YALI1_E01019g(mcsA);YALI1_E03…
Fatty acid metabolism	7	ko01212	0.00186003	YALI1_B14044g(echs1);YALI1_C32886g(POX3);YALI1_D19252g(ACADSB);YALI1_E07899g(POX2);YALI1_E13899g(PAT1);YALI1_E32603g(POX2);YALI1_F37498g(fabG)
Tryptophan metabolism	7	ko00380	0.00333658	YALI1_B14044g(echs1);YALI1_E13899g(PAT1);YALI1_E40671g(CTT1);YALI1_E41251g(CTT1);YALI1_E41276g(SPCC550.07);YALI1_F06858g(SPAC922.07c);YALI1_F10660g(SPCC550.07)
Pyruvate metabolism	9	ko00620	0.00577352	YALI1_A16292g(ADH2);YALI1_B10525g(YDR541C);YALI1_C28263g(GRP2);YALI1_D33961g(ADH2);YALI1_E13899g(PAT1);YALI1_E36437g(ACH1);YALI1_F01078g(HSP31);YALI1_F06858g(SPAC922.07c);YALI1_F32287g(GRP2)
alpha-Linolenic acid metabolism	3	ko00592	0.00682564	YALI1_C32886g(POX3);YALI1_E07899g(POX2);YALI1_E32603g(POX2)
Arginine biosynthesis	5	ko00220	0.0077879	YALI1_B21356g(ARG2);YALI1_D08125g(ALT1);YALI1_D18130g(CIMG_04084);YALI1_E08782g(AN5749);YALI1_E08937g(CAR1)
Peroxisome	9	ko04146	0.00923047	YALI1_B13948g(CAT2);YALI1_B29483g(HMGCL);YALI1_C32886g(POX3);YALI1_E07899g(POX2);YALI1_E24618g(DDO);YALI1_E32603g(POX2);YALI1_E40671g(CTT1);YALI1_E41251g(CTT1);YALI1_F28064g(YAT1)
2-Oxocarboxylic acid metabolism	7	ko01210	0.0115776	YALI1_B21356g(ARG2);YALI1_D08125g(ALT1);YALI1_D11984g(ACO1);YALI1_E01019g(mcsA);YALI1_E03300g(YALI0E02684g);YALI1_E08782g(AN5749);YALI1_F26574g(BAT2)
Nicotinate and nicotinamide metabolism	5	ko00760	0.013997	YALI1_A07887g(PHO2);YALI1_A20611g(SPAC694.03);YALI1_C27229g(PHO2);YALI1_C27834g(PHO2);YALI1_E32908g(UTR1)
ABC transporters	5	ko02010	0.013997	YALI1_A17289g(YOR1);YALI1_A20558g(YCF1);YALI1_C28310g(abcC);YALI1_E10951g(YCF1);YALI1_E17699g(abcA)
Phenylalanine metabolism	4	ko00360	0.0179905	YALI1_B28454g(YALI0B21846g);YALI1_C12024g(mmgB);YALI1_E41276g(SPCC550.07);YALI1_F10660g(SPCC550.07)
Sphingolipid metabolism	5	ko00600	0.0196042	YALI1_B13041g(PAS_chr3_0357);YALI1_C11521g(asm-2);YALI1_E37264g(SMPD1);YALI1_E40915g(asm-1);YALI1_F16856g(sgmB)
Tyrosine metabolism	4	ko00350	0.0266065	YALI1_A16292g(ADH2);YALI1_B28454g(YALI0B21846g);YALI1_D33961g(ADH2);YALI1_D36215g(fahA)
Arginine and proline metabolism	6	ko00330	0.0307155	YALI1_E05074g(SPAC11D3.09);YALI1_E08937g(CAR1);YALI1_E24618g(DDO);YALI1_E41276g(SPCC550.07);YALI1_F06858g(SPAC922.07c);YALI1_F10660g(SPCC550.07)
MAPK signaling pathway - yeast	10	ko04011	0.0324078	YALI1_B10525g(YDR541C);YALI1_B20009g(cdc13);YALI1_C08600g(cdc25);YALI1_C28263g(GRP2);YALI1_E07818g(HSL1);YALI1_E35780g(--);YALI1_E40671g(CTT1);YALI1_E41251g(CTT1);YALI1_F20378g(TEC1);YALI1_F32287g(GRP2)
Galactose metabolism	3	ko00052	0.0341155	YALI1_C13261g(GAL10);YALI1_E24028g(hxkA);YALI1_F31405g(GAL7)
Biosynthesis of unsaturated fatty acids	3	ko01040	0.0423815	YALI1_C32886g(POX3);YALI1_E07899g(POX2);YALI1_E32603g(POX2)
Caffeine metabolism	1	ko00232	0.0621442	YALI1_F12895g(uaZ)
Ubiquinone and other terpenoid-quinone biosynthesis	4	ko00130	0.065199	YALI1_A15105g(4CL1);YALI1_B09090g(PST2);YALI1_B10231g(4CL1);YALI1_B28454g(YALI0B21846g)
Starch and sucrose metabolism	4	ko00500	0.0822886	YALI1_D17620g(TPS2);YALI1_E24028g(hxkA);YALI1_F06351g(GPH1);YALI1_F21504g(BGL2)
D-Amino acid metabolism	2	ko00470	0.0838674	YALI1_E05074g(SPAC11D3.09);YALI1_E24618g(DDO)
Pentose and glucuronate interconversions	2	ko00040	0.103561	YALI1_F03452g(ARD);YALI1_F24773g(SPAC26F1.07)
Biotin metabolism	2	ko00780	0.103561	YALI1_E20766g(bioF);YALI1_F37498g(fabG)
Longevity regulating pathway - multiple species	5	ko04213	0.106785	YALI1_D28273g(HSA1);YALI1_E33056g(HSP104);YALI1_E40671g(CTT1);YALI1_E41251g(CTT1);YALI1_F25885g(GPR1)
Purine metabolism	6	ko00230	0.107037	YALI1_A07887g(PHO2);YALI1_B21594g(YBR242W);YALI1_C27229g(PHO2);YALI1_C27834g(PHO2);YALI1_F12895g(uaZ);YALI1_F33951g(ADK2)
Fructose and mannose metabolism	3	ko00051	0.109706	YALI1_E24028g(hxkA);YALI1_E24532g(DAK);YALI1_F02508g(dak1)
Terpenoid backbone biosynthesis	3	ko00900	0.109706	YALI1_B21088g(RAM2);YALI1_E13899g(PAT1);YALI1_F26726g(NUS1)
Glycolysis / Gluconeogenesis	5	ko00010	0.115481	YALI1_A16292g(ADH2);YALI1_C13261g(GAL10);YALI1_D33961g(ADH2);YALI1_E24028g(hxkA);YALI1_F06858g(SPAC922.07c)
Nucleotide metabolism	5	ko01232	0.115481	YALI1_A07887g(PHO2);YALI1_B21594g(YBR242W);YALI1_C27229g(PHO2);YALI1_C27834g(PHO2);YALI1_F33951g(ADK2)
Biosynthesis of amino acids	10	ko01230	0.117668	YALI1_B21356g(ARG2);YALI1_D03047g(ILV1);YALI1_D08125g(ALT1);YALI1_D11984g(ACO1);YALI1_D18130g(CIMG_04084);YALI1_E01019g(mcsA);YALI1_E03300g(YALI0E02684g);YALI1_E08782g(AN5749);YALI1_E08937g(CAR1);YALI1_F26574g(BAT2)
DNA replication	5	ko03030	0.153446	YALI1_A12756g(rnhA);YALI1_A12772g(RNASEH1);YALI1_A15073g(rnh1);YALI1_C13410g(--);YALI1_F33973g(RNASEH1)
Valine, leucine and isoleucine biosynthesis	2	ko00290	0.168423	YALI1_D03047g(ILV1);YALI1_F26574g(BAT2)
Pyrimidine metabolism	4	ko00240	0.194388	YALI1_A07887g(PHO2);YALI1_B21594g(YBR242W);YALI1_C27229g(PHO2);YALI1_C27834g(PHO2)
Citrate cycle (TCA cycle)	3	ko00020	0.200105	YALI1_D11984g(ACO1);YALI1_E01019g(mcsA);YALI1_E03300g(YALI0E02684g)
Lysine degradation	3	ko00310	0.200105	YALI1_B14044g(echs1);YALI1_E13899g(PAT1);YALI1_F06858g(SPAC922.07c)
Cell cycle - yeast	8	ko04111	0.225568	YALI1_A15978g(--);YALI1_B20009g(cdc13);YALI1_C00913g(cdc18);YALI1_C08600g(cdc25);YALI1_D34395g(CDC5);YALI1_E07818g(HSL1);YALI1_E18622g(HDG1);YALI1_E41206g(LTE1)
Glutathione metabolism	3	ko00480	0.233412	YALI1_B12633g(CNDP2);YALI1_E04312g(--);YALI1_F33572g(GCG1)
Penicillin and cephalosporin biosynthesis	1	ko00311	0.274657	YALI1_E24618g(DDO)
Biosynthesis of cofactors	10	ko01240	0.28527	YALI1_A05459g(ABZ1);YALI1_B09090g(PST2);YALI1_B28454g(YALI0B21846g);YALI1_D08339g(RIB7);YALI1_E20766g(bioF);YALI1_E32908g(UTR1);YALI1_F06858g(SPAC922.07c);YALI1_F26574g(BAT2);YALI1_F33951g(ADK2);YALI1_F37498g(fabG)
Hippo signaling pathway - multiple species	1	ko04392	0.31984	YALI1_F20378g(TEC1)
Meiosis - yeast	6	ko04113	0.321451	YALI1_A15978g(--);YALI1_C00913g(cdc18);YALI1_C08523g(ecdD);YALI1_D34395g(CDC5);YALI1_F25885g(GPR1);YALI1_F31587g(--)
Biosynthesis of nucleotide sugars	2	ko01250	0.33263	YALI1_E24028g(hxkA);YALI1_F31405g(GAL7)
Nitrogen metabolism	1	ko00910	0.362228	YALI1_B13483g(yrpB)
Biosynthesis of various plant secondary metabolites	1	ko00999	0.362228	YALI1_F21504g(BGL2)
Inositol phosphate metabolism	2	ko00562	0.378821	YALI1_C02550g(Aldh6a1);YALI1_E08530g(IPK1)
Fatty acid elongation	1	ko00062	0.401994	YALI1_B14044g(echs1)
Glycerolipid metabolism	3	ko00561	0.423951	YALI1_E24532g(DAK);YALI1_F02508g(dak1);YALI1_F06858g(SPAC922.07c)
Cyanoamino acid metabolism	1	ko00460	0.439298	YALI1_F21504g(BGL2)
Alanine, aspartate and glutamate metabolism	2	ko00250	0.445446	YALI1_D08125g(ALT1);YALI1_E21915g(gatA)
Folate biosynthesis	1	ko00790	0.474292	YALI1_A05459g(ABZ1)
Pantothenate and CoA biosynthesis	2	ko00770	0.507964	YALI1_F06858g(SPAC922.07c);YALI1_F26574g(BAT2)
Fatty acid biosynthesis	1	ko00061	0.537908	YALI1_F37498g(fabG)
Riboflavin metabolism	1	ko00740	0.537908	YALI1_D08339g(RIB7)
Ascorbate and aldarate metabolism	1	ko00053	0.566789	YALI1_F06858g(SPAC922.07c)
One carbon pool by folate	1	ko00670	0.593877	YALI1_B15928g(MTD1)
Carbon fixation by Calvin cycle	1	ko00710	0.643113	YALI1_D08125g(ALT1)
Amino sugar and nucleotide sugar metabolism	2	ko00520	0.66635	YALI1_E24028g(hxkA);YALI1_F31405g(GAL7)
Autophagy - yeast	5	ko04138	0.669779	YALI1_A06099g(PRB1);YALI1_A10072g(XPR2);YALI1_B25313g(XPR2);YALI1_C28664g(XPR2);YALI1_F39494g(XPR2)
Glycine, serine and threonine metabolism	2	ko00260	0.695468	YALI1_D03047g(ILV1);YALI1_E24618g(DDO)
Homologous recombination	1	ko03440	0.706075	YALI1_F39603g(SGS1)
Histidine metabolism	1	ko00340	0.724507	YALI1_F06858g(SPAC922.07c)
Mismatch repair	1	ko03430	0.741791	YALI1_C09642g(MLH3)
Phosphatidylinositol signaling system	1	ko04070	0.741791	YALI1_E08530g(IPK1)
Glycerophospholipid metabolism	2	ko00564	0.747449	YALI1_D22083g(SPAC6G10.03c);YALI1_E17162g(PGS1)
Efferocytosis	1	ko04148	0.813335	YALI1_E08937g(CAR1)
Glycosylphosphatidylinositol (GPI)-anchor biosynthesis	1	ko00563	0.836091	YALI1_B20935g(YJL132W)
Endocytosis	3	ko04144	0.87495	YALI1_A19595g(VPS28);YALI1_C19898g(RABA4D);YALI1_D28273g(HSA1)
Aminoacyl-tRNA biosynthesis	1	ko00970	0.908834	YALI1_E34408g(MSY1)
Cysteine and methionine metabolism	1	ko00270	0.914601	YALI1_F26574g(BAT2)
Protein processing in endoplasmic reticulum	2	ko04141	0.977849	YALI1_C04570g(hsp18);YALI1_D28273g(HSA1)
Ubiquitin mediated proteolysis	1	ko04120	0.978511	YALI1_B16375g(--)
Spliceosome	1	ko03040	0.998608	YALI1_D28273g(HSA1)
Oxidative phosphorylation	1	ko00190	0.998699	YALI1_C24755g(COX17)

## Sheet: Table S5
Table S5. The DEMs between the NC and ALC groups.
Compound	NC-1	NC-2	NC-3	NC-4	NC-5	NC-6	ALC-1	ALC-2	ALC-3	ALC-4	ALC-5	ALC-6	log2_FC(case_mean/control_mean)	Pvalue	VIP	formula	Pathway	UP/DOWN
Propionylcarnitine	3.50883e+07	6.26393e+07	3.66718e+07	6.13904e+07	5.03969e+07	5.40605e+07	3.96241e+09	2.74604e+09	2.84574e+09	2.60899e+09	3.24984e+09	2.90635e+09	5.93108	3.7811e-08	14.4372	C10H19NO4	-	UP
sn-Glycero-3-phosphocholine	9.08214e+09	8.80653e+09	9.51925e+09	9.27402e+09	9.70476e+09	9.78226e+09	1.26213e+10	1.16192e+10	1.17292e+10	1.174e+10	1.10378e+10	1.18643e+10	0.330134	3.06958e-06	12.8567	C8H20NO6P	ko00564//Glycerophospholipid metabolism;ko00565//Ether lipid metabolism	UP
Dodecanedioic acid	1.16422e+09	1.15527e+09	1.07356e+09	3.29287e+09	2.93239e+09	1.97136e+09	1.258e+08	3.19198e+08	1.64211e+08	2.14153e+08	1.75661e+08	3.19739e+08	-3.13558	0.0016328	9.80538	C12H22O4	-	DOWN
L-Carnitine	8.52532e+08	6.78114e+08	6.4097e+08	7.31702e+08	7.74563e+08	1.00501e+09	1.52136e+09	2.26792e+09	2.18753e+09	2.26053e+09	1.767e+09	2.15636e+09	1.37676	3.8555e-06	9.12271	C7H16NO3	-	UP
4-Amino-3-hydroxybutanoylcarnitine	5.31159e+08	5.92153e+08	7.26741e+08	1.60413e+09	1.15248e+09	1.09428e+09	6.02174e+07	8.79246e+07	3.49295e+07	4.86099e+07	5.81205e+07	3.83812e+07	-4.11863	0.000330136	7.35806	C11H22N2O5	-	DOWN
L-Tyrosine	4.05671e+09	3.83225e+09	3.87232e+09	2.67705e+09	3.40268e+09	3.74945e+09	2.6821e+09	2.71452e+09	2.84542e+09	2.87771e+09	2.56585e+09	2.98727e+09	-0.372892	0.00326229	6.66062	C9H11NO3	ko01100//Metabolic pathways;ko01110//Biosynthesis of secondary metabolites;ko01240//Biosynthesis of cofactors;ko01230//Biosynthesis of amino acids;ko01060//Biosynthesis of plant secondary metabolites;ko01210//2-Oxocarboxylic acid metabolism;ko01063//Biosynthesis of alkaloids derived from shikimate pathway;ko00999//Biosynthesis of various plant secondary metabolites;ko00998//Biosynthesis of variou…	DOWN
Acetylcarnitine	6.08031e+08	9.36566e+08	6.14324e+08	1.31792e+09	6.1437e+08	6.86994e+08	3.91681e+08	3.1284e+08	2.09833e+08	1.89402e+08	2.67292e+08	2.26335e+08	-1.58076	0.00131885	5.63985	C9H17NO4	-	DOWN
2-Hydroxy-3-phenylpropenoate	1.93096e+09	1.82772e+09	1.84351e+09	1.24047e+09	1.61223e+09	1.76289e+09	1.24005e+09	1.26276e+09	1.32134e+09	1.31528e+09	1.18995e+09	1.40556e+09	-0.401619	0.00305912	4.74337	C9H8O3	ko01100//Metabolic pathways;ko00360//Phenylalanine metabolism	DOWN
gamma-Glutamyl-beta-aminopropiononitrile	7.23335e+08	7.26638e+08	6.88334e+08	8.00352e+08	6.79637e+08	5.44245e+08	5.96766e+08	2.2246e+08	2.5035e+08	2.25589e+08	3.76045e+08	2.79229e+08	-1.09366	0.00030627	4.74056	C8H13N3O3	ko00460//Cyanoamino acid metabolism	DOWN
Glycinamide, glycyl-L-prolyl-	1.57357e+09	1.49576e+09	1.51573e+09	1.66553e+09	1.74215e+09	1.64867e+09	1.36706e+09	1.36987e+09	1.23113e+09	1.17913e+09	1.31536e+09	1.10001e+09	-0.350368	0.000159083	4.61248	C9H16N4O3	-	DOWN
11-Mercaptoundecanoic acid	2.66278e+06	5.34492e+06	2.54769e+06	7.35275e+06	3.92103e+06	5.32737e+06	4.07395e+08	2.75596e+08	2.83843e+08	2.59162e+08	3.25054e+08	2.89372e+08	6.08259	8.17985e-08	4.57178	C11H22O2S	-	UP
Indolelactic acid	1.3405e+09	1.20285e+09	1.24011e+09	9.45119e+08	9.91273e+08	1.28802e+09	9.31016e+08	8.53858e+08	8.25625e+08	8.61638e+08	7.70572e+08	7.30151e+08	-0.4949	0.000852051	4.45692	C11H11NO3	-	DOWN
L-Arginine	7.15067e+08	4.93323e+08	6.38375e+08	5.8216e+08	5.95877e+08	6.16932e+08	9.39488e+08	7.33601e+08	8.9461e+08	9.5862e+08	1.10665e+09	9.01685e+08	0.603867	0.000262949	4.44474	C6H14N4O2	ko01100//Metabolic pathways;ko01110//Biosynthesis of secondary metabolites;ko01230//Biosynthesis of amino acids;ko02010//ABC transporters;ko01060//Biosynthesis of plant secondary metabolites;ko00330//Arginine and proline metabolism;ko01064//Biosynthesis of alkaloids derived from ornithine, lysine and nicotinic acid;ko00470//D-Amino acid metabolism;ko00998//Biosynthesis of various antibiotics;ko00…	UP
Octopine	7.40152e+08	6.20489e+08	6.64328e+08	8.68407e+08	8.11438e+08	7.98983e+08	5.70433e+08	4.709e+08	5.06902e+08	4.92919e+08	5.71767e+08	4.46341e+08	-0.557958	0.000266504	3.8018	C9H18N4O4	ko01100//Metabolic pathways;ko02010//ABC transporters;ko00330//Arginine and proline metabolism	DOWN
Arg Leu	3.9342e+08	4.18297e+08	3.38185e+08	1.59714e+08	2.5042e+08	2.85799e+08	6.67766e+08	4.26751e+08	5.33601e+08	4.20623e+08	5.9978e+08	5.79305e+08	0.806289	0.00214635	3.58162	C12H25N5O3	-	UP
Vitamin B5	4.18771e+08	4.27652e+08	3.8287e+08	3.59324e+08	4.16767e+08	4.33398e+08	2.191e+08	2.18256e+08	2.51621e+08	2.37239e+08	1.9423e+08	2.06394e+08	-0.878168	1.6672e-07	3.56746	C9H17NO5	ko01100//Metabolic pathways;ko01110//Biosynthesis of secondary metabolites;ko01240//Biosynthesis of cofactors;ko00410//beta-Alanine metabolism;ko00770//Pantothenate and CoA biosynthesis	DOWN
Glutathione disulfide	4.38192e+08	9.71095e+08	4.29121e+08	4.93071e+08	5.65879e+08	6.59328e+08	6.27915e+08	2.1244e+08	2.8763e+08	2.96322e+08	3.06719e+08	2.87326e+08	-0.817356	0.0316583	3.48667	C20H32N6O12S2	ko01100//Metabolic pathways;ko01240//Biosynthesis of cofactors;ko00480//Glutathione metabolism	DOWN
DL-Leucyl-DL-phenylalanine	8.69217e+07	1.00311e+08	6.85105e+07	2.87455e+07	6.58745e+07	9.99282e+07	1.7889e+08	3.30505e+08	2.59478e+08	3.02817e+08	2.00078e+08	2.88329e+08	1.7927	4.10306e-05	3.42918	C15H22N2O3	-	UP
O-methylmalonylcarnitine	1.09199e+09	1.11108e+09	1.24307e+09	1.25049e+09	1.29499e+09	1.1248e+09	1.57917e+09	1.32312e+09	1.45415e+09	1.25e+09	1.19614e+09	1.60538e+09	0.240603	0.0207048	3.2683	C11H19NO6	-	UP
D-1-[(3-Carboxypropyl)amino]-1-deoxyfructose	1.65559e+09	1.51001e+09	1.80008e+09	1.84991e+09	1.93977e+09	1.70081e+09	2.2288e+09	1.73984e+09	1.92606e+09	1.89039e+09	2.14597e+09	1.88837e+09	0.176807	0.0413718	3.22125	C10H19NO7	-	UP
Glucuronic acid sulfate	2.74814e+08	3.0483e+08	2.23288e+08	3.07321e+08	2.03077e+08	2.40601e+08	1.59837e+08	8.87274e+07	1.01643e+08	8.36099e+07	1.27849e+08	7.07244e+07	-1.29704	4.19286e-05	3.18797	C6H10O10S	-	DOWN
Inositol	3.66811e+08	3.63376e+08	3.73797e+08	4.88643e+08	6.13045e+08	5.44445e+08	3.85714e+08	6.89502e+08	6.11676e+08	1.03164e+09	6.54773e+08	7.82266e+08	0.595554	0.0362984	3.1654	C6H12O6	ko01100//Metabolic pathways;ko01110//Biosynthesis of secondary metabolites;ko01120//Microbial metabolism in diverse environments;ko01200//Carbon metabolism;ko00310//Lysine degradation;ko00630//Glyoxylate and dicarboxylate metabolism;ko00650//Butanoate metabolism;ko00062//Fatty acid elongation;ko00071//Fatty acid degradation;ko01212//Fatty acid metabolism	UP
1-Pyrrolidineethanol	113223	1.02869e+07	88547.8	6.12938e+06	1.03254e+07	1.04587e+07	1.2114e+08	1.57477e+08	1.41395e+08	1.52325e+08	1.29912e+08	1.47049e+08	4.50508	6.56133e-10	3.07186	C6H13NO	-	UP
Asaraldehyde	4.44888e+08	4.98851e+08	4.4895e+08	1.60881e+08	7.56083e+07	2.16897e+08	5.44553e+07	1.26221e+08	7.93414e+07	6.35174e+07	2.46888e+08	1.09933e+08	-1.4401	0.0325337	3.00548	C10H12O4	-	DOWN
Trinoranastreptene	9.72362e+07	1.02851e+08	1.02418e+08	2.30182e+08	2.55804e+08	1.51649e+08	7.46162e+06	2.4409e+07	1.48633e+07	1.5603e+07	1.06333e+07	1.98804e+07	-3.3399	0.000613992	2.87216	C12H16	-	DOWN
Ile Ile	8.8574e+07	9.4618e+07	7.51307e+07	4.38345e+07	8.08062e+07	1.19279e+08	2.05214e+08	2.56418e+08	2.10103e+08	2.10881e+08	1.63314e+08	2.09699e+08	1.32195	1.20864e-05	2.86946	C12H24N2O3	-	UP
L-Leucyl-L-Valine	9.55408e+07	9.88595e+07	1.85479e+08	9.30333e+07	1.80369e+08	2.1211e+08	2.91513e+08	3.13497e+08	2.58526e+08	2.40723e+08	2.41883e+08	2.77811e+08	0.908085	0.000504717	2.79784	C11H22N2O3	-	UP
alpha-Irone	1.28932e+08	1.36203e+08	1.57992e+08	1.48829e+08	1.5348e+08	2.34039e+08	7.93966e+06	9.92493e+07	2.57832e+07	2.72807e+07	1.96739e+07	5.29698e+07	-2.04256	0.000152091	2.7516	C14H22O	-	DOWN
Bucladesine	1.78545e+08	1.55849e+08	2.18539e+08	2.05662e+08	2.3263e+08	1.4158e+08	4.05263e+08	3.12197e+08	3.33031e+08	2.03946e+08	3.0194e+08	3.2148e+08	0.729187	0.00214291	2.69779	C18H24N5O8P	-	UP
S-Allyl-L-cysteine	658544	60706	290420	856201	4.61611e+06	136756	1.04725e+08	8.36552e+07	1.19097e+08	1.176e+08	6.48845e+07	8.57664e+07	6.44269	7.86003e-07	2.55221	C6H11NO2S	-	UP
Val Ile Leu	3.80198e+07	3.45576e+07	3.12769e+07	1.82457e+07	3.25633e+07	4.02863e+07	6.13085e+07	1.90612e+08	1.4704e+08	2.03509e+08	1.07845e+08	1.39226e+08	2.12358	0.000519962	2.54126	C17H33N3O4	-	UP
N-Acetylisoleucine	4.49998e+08	3.52984e+08	5.1514e+08	4.16325e+08	2.846e+08	1.76506e+08	2.16742e+08	2.50857e+08	2.49887e+08	1.88114e+08	2.82871e+08	1.81696e+08	-0.680232	0.0253913	2.47154	C8H15NO3	-	DOWN
Glutamylproline	4.31173e+08	4.71232e+08	4.65505e+08	5.97842e+08	6.08742e+08	5.43081e+08	4.19305e+08	3.90886e+08	3.77245e+08	4.6198e+08	3.6958e+08	4.16349e+08	-0.356298	0.00674328	2.40909	C10H16N2O5	-	DOWN
Pirbuterol	4.30617e+08	5.08226e+08	4.77869e+08	5.69431e+08	6.25316e+08	4.71927e+08	4.66732e+08	2.8541e+08	2.80365e+08	4.31819e+08	4.44108e+08	4.28579e+08	-0.399849	0.0198131	2.40661	C12H20N2O3	-	DOWN
alpha-Asp-Ile	8.18537e+08	7.32974e+08	7.35273e+08	8.58689e+08	7.28494e+08	8.86014e+08	8.99621e+08	6.56698e+08	6.4705e+08	5.957e+08	6.27051e+08	4.90125e+08	-0.281485	0.0473067	2.38301	C10H18N2O5	-	DOWN
Thr Glu	4.87564e+07	4.20189e+07	4.77807e+07	3.55661e+08	1.64396e+08	1.04883e+08	853990	1.23782e+06	910545	745744	1.25475e+06	755693	-7.05077	0.0290444	2.36367	C9H16N2O6	-	DOWN
Dibutyl maleate	5.42822e+07	5.75885e+07	6.27143e+07	2.9495e+08	1.50103e+08	8.20535e+07	5.65169e+06	3.84021e+06	4.57361e+06	4.26669e+06	5.70213e+06	3.33173e+06	-4.68038	0.0152628	2.32016	C12H20O4	-	DOWN
p-Phenylenediamine	2.89735e+08	2.84517e+08	2.86239e+08	3.71582e+08	3.72207e+08	3.74094e+08	2.46247e+08	2.26994e+08	2.21268e+08	2.6838e+08	2.32482e+08	2.21417e+08	-0.481692	0.0010703	2.31638	C6H8N2	-	DOWN
4-Hydroxybenzaldehyde	4.75411e+08	4.47106e+08	4.50611e+08	2.78579e+08	3.82206e+08	4.22535e+08	2.84866e+08	2.9751e+08	3.22122e+08	3.13681e+08	2.75457e+08	3.37996e+08	-0.423444	0.00687595	2.31028	C7H6O2	ko01100//Metabolic pathways;ko01120//Microbial metabolism in diverse environments;ko01061//Biosynthesis of phenylpropanoids	DOWN
Xylitol	3.03457e+08	3.1966e+08	3.28972e+08	3.3133e+08	4.2995e+08	3.46768e+08	1.83137e+08	3.03179e+08	2.57103e+08	3.17019e+08	1.61117e+08	2.03736e+08	-0.531484	0.00810439	2.29838	C5H12O5	ko01100//Metabolic pathways;ko02010//ABC transporters;ko00040//Pentose and glucuronate interconversions	DOWN
3-Amino-2-piperidinone	8.5733e+07	1.02615e+08	8.48537e+07	1.01216e+08	8.27662e+07	9.26843e+07	2.87249e+07	1.88358e+07	1.7585e+07	1.56657e+07	2.49828e+07	1.84973e+07	-2.14536	8.37901e-09	2.2392	C5H10N2O	-	DOWN
5'-Methylthioadenosine	2.22755e+08	2.1006e+08	2.34777e+08	3.88405e+08	2.72102e+08	2.54134e+08	2.08826e+08	1.5521e+08	1.4611e+08	1.34974e+08	1.98197e+08	1.52756e+08	-0.66764	0.00745641	2.23413	C11H15N5O3S	ko01100//Metabolic pathways;ko01060//Biosynthesis of plant secondary metabolites;ko00270//Cysteine and methionine metabolism	DOWN
Sedanolide	5.58307e+07	5.81207e+07	7.71679e+07	1.63742e+08	1.45116e+08	9.23891e+07	9.75202e+06	1.67305e+07	9.1934e+06	1.29203e+07	1.40551e+07	1.58729e+07	-2.91528	0.000987689	2.21449	C12H18O2	-	DOWN
Perillyl alcohol	7.31891e+07	5.55752e+07	4.93038e+07	1.60348e+08	1.39524e+08	9.17504e+07	6.21673e+06	1.34847e+07	7.48363e+06	9.75312e+06	8.22114e+06	1.39824e+07	-3.26793	0.00103756	2.20947	C10H16O	ko01110//Biosynthesis of secondary metabolites	DOWN
Lys Ile Leu	3.49028e+07	3.72966e+07	3.08585e+07	1.67748e+07	3.15399e+07	4.32089e+07	5.29762e+07	1.4308e+08	1.3134e+08	1.35041e+08	9.65777e+07	1.0433e+08	1.76939	0.000258439	2.17817	C18H36N4O4	-	UP
L-Pyridosine	2.21016e+08	2.14155e+08	2.22457e+08	2.38735e+08	1.20345e+08	2.46631e+08	7.64248e+07	6.40683e+07	1.46546e+08	1.44324e+08	1.58483e+08	1.49039e+08	-0.773818	0.00606711	2.16884	C12H18N2O4	-	DOWN
Serylvaline	2.97298e+08	3.3136e+08	3.11805e+08	2.52293e+08	3.11331e+08	2.86556e+08	2.86193e+08	1.82793e+08	2.13468e+08	1.86714e+08	2.31921e+08	1.99381e+08	-0.461444	0.00170785	2.14643	C8H16N2O4	-	DOWN
3-[6-(2-methylpropyl)-2-oxo-1H-pyrazin-3-yl]propanamide	2.48533e+08	2.26937e+08	2.42813e+08	2.65309e+08	2.65155e+08	2.55874e+08	2.19403e+08	1.5469e+08	1.66238e+08	1.52171e+08	2.01436e+08	1.58005e+08	-0.516342	0.00016943	2.1434	C11H17N3O2	-	DOWN
3-hydroxylaurate	4.16934e+07	4.85188e+07	5.13443e+07	3.13489e+08	1.5095e+08	7.67042e+07	6.5049e+06	1.13516e+07	8.87081e+06	9.63217e+06	5.86749e+06	8.46928e+06	-3.7513	0.0349864	2.13163	C12H24O3	-	DOWN
Glyceryl methylmethacrylate	2.11261e+07	1.74622e+07	1.75214e+07	5.98605e+07	2.71127e+07	3.07337e+07	1.25194e+08	7.31009e+07	8.52902e+07	9.46764e+07	1.27448e+08	8.03986e+07	1.7536	0.000140265	2.06893	C8H14O4	-	UP
Thiamine	3.32536e+08	3.35437e+08	3.36336e+08	1.8077e+08	1.99539e+08	1.92441e+08	1.28378e+08	2.19771e+08	1.43406e+08	1.41049e+08	2.51667e+08	1.45962e+08	-0.614266	0.0390083	2.01577	C12H16N4OS	ko01100//Metabolic pathways;ko01240//Biosynthesis of cofactors;ko02010//ABC transporters;ko00730//Thiamine metabolism;ko04122//Sulfur relay system	DOWN
Indole	2.88388e+08	2.61911e+08	2.61472e+08	1.99735e+08	2.06559e+08	2.80575e+08	2.2498e+08	1.82039e+08	1.66375e+08	1.82748e+08	1.5651e+08	1.44867e+08	-0.502972	0.00328451	2.00437	C8H7N	ko01100//Metabolic pathways;ko01110//Biosynthesis of secondary metabolites;ko00380//Tryptophan metabolism;ko00999//Biosynthesis of various plant secondary metabolites;ko00400//Phenylalanine, tyrosine and tryptophan biosynthesis	DOWN
Ile Pro Ile	1.5653e+08	1.46269e+08	1.41028e+08	7.40897e+07	1.12352e+08	1.18608e+08	1.86095e+08	1.92115e+08	1.89221e+08	2.08429e+08	1.74548e+08	1.97437e+08	0.616127	0.00047765	1.99707	C17H31N3O4	-	UP
H-Thr-Phe-OH	1.40843e+08	1.47054e+08	2.60633e+08	1.51255e+08	2.50184e+08	2.67563e+08	1.55671e+08	1.18792e+08	1.1441e+08	1.05604e+08	1.1497e+08	1.0177e+08	-0.775596	0.00996923	1.98931	C13H18N2O4	-	DOWN
N-(3-Indolylacetyl)-L-leucine	2.58239e+08	2.82851e+08	2.8652e+08	3.5968e+08	2.85995e+08	2.89978e+08	2.53862e+08	2.16242e+08	2.01051e+08	2.36494e+08	2.37858e+08	2.12185e+08	-0.377093	0.00184255	1.97065	C16H20N2O3	-	DOWN
(2S)-2-{[1-(R)-Carboxyethyl]amino}pentanoate	3.103e+07	7.10107e+07	3.35245e+07	3.09434e+07	5.57607e+07	5.75498e+07	1.69004e+08	9.19791e+07	8.89679e+07	8.86549e+07	1.26575e+08	1.16171e+08	1.28391	0.00100735	1.95987	C8H15NO4	-	UP
Promethazine	3.89988e+07	4.27217e+07	5.08948e+07	1.24442e+08	8.94319e+07	7.44324e+07	6.56151e+06	8.7718e+06	4.64168e+06	6.05851e+06	6.34307e+06	4.74278e+06	-3.50331	0.000781247	1.93343	C17H20N2S	-	DOWN
Arg Leu Ile	1.33624e+07	1.3355e+07	1.02108e+07	3.41904e+06	1.15534e+07	1.97437e+07	2.70787e+07	9.47645e+07	8.98091e+07	9.81907e+07	5.56655e+07	7.32773e+07	2.61459	0.000328738	1.92308	C18H36N6O4	-	UP
Porphobilinogen	1.20832e+08	1.20868e+08	1.17267e+08	1.41112e+08	1.27698e+08	1.36182e+08	8.56375e+07	7.22868e+07	7.26015e+07	7.576e+07	7.28052e+07	6.06641e+07	-0.796793	8.95905e-07	1.91466	C10H14N2O4	ko01100//Metabolic pathways;ko01110//Biosynthesis of secondary metabolites;ko01120//Microbial metabolism in diverse environments;ko01240//Biosynthesis of cofactors;ko00860//Porphyrin metabolism	DOWN
N-Acetylputrescine	2.27949e+08	2.26273e+08	1.98842e+08	1.79931e+08	1.92426e+08	1.83449e+08	1.58848e+08	1.42406e+08	1.5117e+08	1.42201e+08	1.452e+08	1.22694e+08	-0.487031	0.000162773	1.90725	C6H14N2O	ko01100//Metabolic pathways;ko00330//Arginine and proline metabolism	DOWN
(S)-3-Methylthiohexyl acetate	1.30519e+06	1.88334e+06	1.93302e+06	1.88892e+06	1.83662e+06	1.24149e+06	9.0367e+07	4.72064e+07	5.13416e+07	3.92687e+07	5.95741e+07	5.03831e+07	5.06683	2.11782e-05	1.89534	C9H18O2S	-	UP
Leu Val Val	4.25047e+07	3.63961e+07	3.42513e+07	1.66102e+07	3.27687e+07	4.21401e+07	5.75829e+07	1.02937e+08	8.86313e+07	1.09685e+08	7.22889e+07	9.30705e+07	1.3568	0.000126385	1.82162	C16H31N3O4	-	UP
(R)-1-Methyl-4-(1-methyl-5-hexenyl)-benzene	5.56943e+07	5.90518e+07	6.89924e+07	6.22802e+07	6.81586e+07	9.68541e+07	3.15788e+06	4.37831e+07	1.11218e+07	1.21275e+07	9.02969e+06	2.4076e+07	-1.99247	0.000128445	1.79385	C14H20	-	DOWN
3-O-(alpha-L-rhamnopyranosyl)-D-ribitol	5.1805e+07	4.46679e+07	4.50587e+07	8.9554e+07	8.55884e+07	7.14368e+07	8.18339e+06	2.02452e+07	1.05545e+07	1.43706e+07	1.0812e+07	1.81772e+07	-2.23675	0.000132247	1.77615	C11H22O9	-	DOWN
Tryptophol	2.94222e+08	2.89435e+08	2.88102e+08	1.80666e+08	2.31148e+08	2.93168e+08	2.23873e+08	2.08934e+08	1.94703e+08	2.11693e+08	1.88862e+08	1.74176e+08	-0.391219	0.0123731	1.7553	C10H11NO	ko00380//Tryptophan metabolism	DOWN
[R-(E)]-4-(4-Methyl-3-cyclohexen-1-yl)-3-penten-2-one	2.26285e+07	2.73265e+07	3.00442e+07	9.18264e+07	1.04156e+08	9.89439e+07	2.12846e+06	7.37429e+06	3.43045e+06	4.11742e+06	2.05138e+06	3.66931e+06	-4.04131	0.0045769	1.75152	C12H18O	-	DOWN
N-gamma-Glutamyl-S-propylcysteine	3.25041e+06	4.14863e+06	5.07042e+06	6.56152e+06	4.73706e+06	4.89833e+06	4.26311e+07	5.44396e+07	6.24376e+07	5.85033e+07	2.90048e+07	4.42929e+07	3.34512	5.88658e-06	1.71194	C11H20N2O5S	-	UP
Oxindole	4.06143e+08	4.53184e+08	4.45285e+08	5.14254e+08	5.35825e+08	4.90302e+08	3.63987e+08	3.94263e+08	3.97597e+08	4.67302e+08	4.05448e+08	4.32913e+08	-0.208882	0.0258092	1.69836	C8H7NO	ko01100//Metabolic pathways;ko01110//Biosynthesis of secondary metabolites;ko00999//Biosynthesis of various plant secondary metabolites	DOWN
Arg Val Leu	2.00766e+07	2.28674e+07	1.59153e+07	7.33206e+06	1.70536e+07	2.69061e+07	3.19708e+07	7.97444e+07	7.26046e+07	7.54523e+07	5.5741e+07	6.53993e+07	1.78998	0.00015733	1.66589	C17H34N6O4	-	UP
Camptothecin	3.62126e+08	3.49164e+08	3.78433e+08	4.3065e+08	4.29174e+08	4.37614e+08	3.22089e+08	3.18554e+08	3.36467e+08	3.71355e+08	3.52704e+08	3.44623e+08	-0.222636	0.00985312	1.66535	C20H16N2O4	ko01063//Biosynthesis of alkaloids derived from shikimate pathway;ko07042//Antineoplastics - agents from natural products	DOWN
Pimelic acid	6.89173e+06	6.14859e+06	8.00133e+06	5.6284e+06	8.27207e+06	9.00476e+06	4.94042e+07	9.78933e+07	5.12603e+07	6.07042e+07	2.41231e+07	3.5995e+07	2.86144	0.00127506	1.62362	C7H12O4	ko01100//Metabolic pathways;ko01240//Biosynthesis of cofactors;ko00780//Biotin metabolism	UP
anthraniloyl-O-glucose	5.96624e+07	5.77982e+07	6.75584e+07	9.86054e+07	8.24744e+07	6.14648e+07	4.73467e+07	3.89581e+07	2.0292e+07	2.19221e+07	2.32523e+07	1.65949e+07	-1.34454	0.000381064	1.60672	C13H17NO7	-	DOWN
Dimethylglycine	2.17225e+08	1.80451e+08	1.84221e+08	1.95585e+08	1.90339e+08	2.11644e+08	1.63558e+08	1.55742e+08	1.53425e+08	1.50787e+08	1.67289e+08	1.33799e+08	-0.35123	0.00026532	1.60511	C4H9NO2	ko01100//Metabolic pathways;ko00260//Glycine, serine and threonine metabolism	DOWN
Tetrahydrocytisine	1.61032e+08	1.79846e+08	1.96386e+08	2.50503e+08	2.08656e+08	1.9148e+08	1.61812e+08	1.43274e+08	1.32135e+08	1.62049e+08	1.60428e+08	1.38169e+08	-0.403843	0.00511821	1.60176	C11H18N2O	-	DOWN
4-Hydroxyhexanoycarnitine	2.64655e+07	2.19334e+07	1.96175e+07	1.18477e+07	1.82071e+07	1.92091e+07	7.27438e+07	7.1371e+07	4.85319e+07	5.47978e+07	4.6965e+07	5.61496e+07	1.5797	1.38111e-05	1.59838	C13H25NO5	-	UP
N-(Acetyloxy)benzenamine	4.35258e+08	4.83856e+08	4.79303e+08	5.46303e+08	5.79326e+08	5.34854e+08	3.93316e+08	4.34712e+08	4.35107e+08	5.07307e+08	4.42643e+08	4.78961e+08	-0.184311	0.0466683	1.5857	C8H9NO2	-	DOWN
Methyl pyroglutamate	1.94976e+08	1.53102e+08	1.5537e+08	1.3706e+08	1.55856e+08	2.06855e+08	1.23864e+08	1.35653e+08	9.85513e+07	1.23854e+08	1.33612e+08	1.07699e+08	-0.472105	0.00415495	1.58496	C6H9NO3	-	DOWN
H-LEU-LEU-ALA-OH	2.88184e+07	2.84212e+07	1.74641e+07	1.67401e+07	2.58911e+07	2.57559e+07	1.94976e+07	8.98568e+07	9.27634e+07	8.93457e+07	6.74872e+07	5.60861e+07	1.53631	0.00326082	1.56025	C15H29N3O4	-	UP
H-LEU-LEU-GLY-OH	6.50126e+07	5.96283e+07	5.93046e+07	6.09241e+07	7.44628e+07	6.48266e+07	7.91828e+07	1.20359e+08	1.10597e+08	1.22266e+08	9.17579e+07	9.40169e+07	0.686322	0.000382442	1.53897	C14H27N3O4	-	UP
2'-hydroxypyridoxol	8.82892e+07	9.73414e+07	7.9459e+07	7.38507e+07	8.67291e+07	8.53371e+07	5.56086e+07	4.29e+07	5.41525e+07	5.10012e+07	5.1944e+07	4.56183e+07	-0.762502	3.78634e-06	1.53722	C8H11NO4	-	DOWN
Taveuniamide K	3.58426e+07	1.3743e+07	7.37153e+06	3.88622e+06	2.90539e+07	3.01e+07	9.45012e+06	3.91855e+07	1.19421e+08	9.23665e+07	1.41065e+08	4.22276e+07	1.88663	0.0324495	1.53198	C17H22Cl3NO	-	UP
O-fumaryl-L-carnitine	1.31742e+08	1.17932e+08	1.1969e+08	1.16875e+08	1.48707e+08	1.41746e+08	1.581e+08	1.71605e+08	1.74799e+08	1.75383e+08	1.53611e+08	1.6223e+08	0.35841	0.000276305	1.51754	C11H17NO6	-	UP
(Z)-1-(Methylthio)-5-phenyl-1-penten-3-yne	1.36735e+08	1.18335e+08	1.23334e+08	8.89061e+07	9.16828e+07	1.36525e+08	8.60316e+07	7.72519e+07	7.75917e+07	8.10076e+07	7.16932e+07	6.88771e+07	-0.58878	0.0015183	1.48839	C12H12S	-	DOWN
PILOCARPINE NITRATE	5.30054e+07	6.16339e+07	5.47394e+07	5.05006e+07	5.73885e+07	5.37088e+07	3.10173e+07	2.37581e+07	1.67795e+07	1.56594e+07	2.49629e+07	2.62e+07	-1.25812	5.63586e-07	1.4843	C11H17N3O5	ko01110//Biosynthesis of secondary metabolites;ko01065//Biosynthesis of alkaloids derived from histidine and purine	DOWN
Glu Gln Arg	6.18381e+07	4.66724e+07	5.81928e+07	4.32192e+07	5.2015e+07	5.10255e+07	9.87706e+07	8.17737e+07	8.07686e+07	7.2092e+07	1.01915e+08	8.28737e+07	0.7275	9.80458e-05	1.48116	C16H29N7O7	-	UP
Ile Pro Val	1.03523e+08	1.15131e+08	1.01995e+08	5.56661e+07	9.69065e+07	9.2325e+07	1.65685e+08	1.36418e+08	1.30211e+08	1.4853e+08	1.07067e+08	1.24147e+08	0.521936	0.00570434	1.4733	C16H29N3O4	-	UP
Hexyl 3-mercaptobutanoate	4.80992e+07	4.87303e+07	4.87601e+07	9.67564e+07	4.83766e+07	5.85112e+07	2.81705e+07	2.26321e+07	1.81946e+07	1.58428e+07	2.96358e+07	1.62903e+07	-1.4172	0.00131534	1.45836	C10H20O2S	-	DOWN
Glu-Asp-Ile	9.70405e+07	1.039e+08	9.39399e+07	1.17725e+08	1.04908e+08	1.2571e+08	7.9879e+07	7.24673e+07	7.78414e+07	7.20005e+07	7.72256e+07	7.39291e+07	-0.50472	0.000111509	1.41856	C15H25N3O8	-	DOWN
Leu-Leu-Ser	7.34296e+07	7.5105e+07	1.02271e+08	8.0913e+07	6.74818e+07	1.24766e+08	1.40946e+08	1.43773e+08	1.26951e+08	1.35827e+08	9.92993e+07	1.06982e+08	0.524667	0.00841383	1.40571	C15H29N3O5	-	UP
m-Aminobenzoic acid	7.18172e+07	5.95194e+07	7.17793e+07	1.22036e+08	6.36309e+07	6.94193e+07	4.22373e+07	3.84745e+07	4.27031e+07	4.5514e+07	4.25348e+07	2.99082e+07	-0.924726	0.00373639	1.3997	C7H7NO2	-	DOWN
Trp Leu	3.64937e+07	4.02653e+07	3.48568e+07	2.48251e+07	3.14098e+07	3.66736e+07	4.98967e+07	6.73119e+07	6.03072e+07	9.55075e+07	6.35003e+07	6.42999e+07	0.970695	0.000583516	1.38132	C17H23N3O3	-	UP
Geijeren	1.90669e+07	2.13426e+07	2.59525e+07	5.89432e+07	4.2533e+07	3.96228e+07	2.60857e+06	4.00728e+06	1.78655e+06	2.7319e+06	3.16737e+06	2.12777e+06	-3.65849	0.000473624	1.37859	C12H18	-	DOWN
Triphenylphosphine oxide	8.00351e+07	8.32395e+07	8.49919e+07	8.54655e+07	9.08726e+07	8.45594e+07	4.60249e+07	6.09196e+07	5.1824e+07	6.97595e+07	5.7953e+07	5.25523e+07	-0.586704	1.64916e-05	1.3667	C18H15OP	-	DOWN
Vinylamycin	1.00592e+07	6.17638e+07	3.75762e+07	6.55651e+07	2.1421e+07	1.26944e+07	1.2324e+06	815482	746024	1.86632e+06	1.11815e+06	2.58782e+06	-4.64334	0.00717236	1.35684	C26H43N3O6	-	DOWN
Trimethylpropylpyrazine	1.49782e+08	1.65802e+08	1.68543e+08	2.10025e+08	1.67222e+08	1.817e+08	1.56119e+08	1.3798e+08	1.23317e+08	1.5007e+08	1.40419e+08	1.31573e+08	-0.313276	0.00561619	1.34962	C10H16N2	-	DOWN
His His	1.89653e+07	2.06201e+07	2.31597e+07	9.1879e+07	4.04725e+07	3.32713e+07	2.03614e+06	2.11238e+06	2.85759e+06	1.84768e+06	2.32742e+06	1.95648e+06	-4.11958	0.00981421	1.34374	C12H16N6O3	-	DOWN
Asparaginyl-Proline	1.99024e+08	2.36024e+08	2.56131e+08	2.66375e+08	2.42154e+08	1.81557e+08	2.3776e+08	1.59362e+08	1.79789e+08	1.8899e+08	1.80415e+08	1.80452e+08	-0.293799	0.0341221	1.34194	C9H15N3O4	-	DOWN
O-acryloyl-L-carnitine	1.01299e+08	1.12247e+08	1.14782e+08	9.50109e+07	1.3441e+08	1.39887e+08	9.809e+07	1.43292e+08	1.6086e+08	1.93745e+08	1.42225e+08	2.05607e+08	0.436035	0.0409955	1.31887	C10H17NO4	-	UP
Lavandulyl isobutyrate	3.16877e+07	3.29964e+07	3.80722e+07	3.63835e+07	3.70487e+07	5.10017e+07	2.75931e+06	2.49515e+07	7.34714e+06	7.79425e+06	6.42183e+06	1.38773e+07	-1.84702	8.06583e-05	1.31847	C14H24O2	-	DOWN
Danthron	2.85501e+07	2.97036e+07	2.61956e+07	3.38571e+07	2.81588e+07	3.25679e+07	8.99412e+06	4.64869e+06	5.3244e+06	4.6695e+06	7.14343e+06	4.66376e+06	-2.33662	8.82989e-09	1.29479	C14H8O4	-	DOWN
Dulxanthone E	1.06681e+08	1.07231e+08	1.15546e+08	1.97247e+08	1.32185e+08	1.21886e+08	7.46498e+07	1.20154e+08	7.52407e+07	8.45158e+07	8.45378e+07	1.10733e+08	-0.505921	0.0371555	1.29405	C22H22O7	-	DOWN
Indole-3-carboxaldehyde	1.06528e+08	9.43091e+07	9.65747e+07	7.41189e+07	7.72743e+07	9.979e+07	7.01985e+07	6.45668e+07	6.36926e+07	7.01723e+07	5.82067e+07	5.39441e+07	-0.526781	0.000786775	1.28266	C9H7NO	-	DOWN
alpha-5-C-(3-Hydroxybutyl)-hyacinthacine A2	5.73105e+07	5.31703e+07	5.46144e+07	1.14305e+08	5.7049e+07	7.79423e+07	1.28885e+08	1.23007e+08	9.04155e+07	7.97525e+07	1.02606e+08	9.90121e+07	0.589808	0.0187323	1.27125	C12H23NO4	-	UP
Mespirenone	8.47978e+07	9.03439e+07	9.05814e+07	8.97263e+07	9.44299e+07	8.93854e+07	1.4892e+08	1.20778e+08	1.07818e+08	9.34623e+07	1.24454e+08	1.19655e+08	0.407125	0.00330039	1.27036	C25H30O4S	-	UP
(1S,2S,4R,8S)-p-Menthane-1,2,8,9-tetrol 2-glucoside	2.86843e+06	5.20378e+06	3.42227e+06	2.03336e+06	2.29125e+06	2.83951e+06	3.2307e+07	2.20379e+07	2.61371e+07	2.24642e+07	2.85441e+07	2.45115e+07	3.06365	8.03614e-08	1.25593	C16H30O9	-	UP
L-Agaridoxin	1.15805e+08	1.29487e+08	1.13234e+08	1.23435e+08	1.45641e+08	1.52595e+08	1.55538e+08	1.61687e+08	1.52721e+08	1.55703e+08	1.61896e+08	1.61965e+08	0.283342	0.00187511	1.25464	C11H14N2O5	-	UP
Arginylarginine	970825	1.28196e+06	1.04669e+06	1.21203e+06	366164	855381	4.21629e+07	1.78174e+07	1.80558e+07	2.38463e+07	4.66048e+07	1.58138e+07	4.84089	0.000734852	1.24418	C12H26N8O3	-	UP
Sibiriquinone A	888762	1.01875e+06	1.10848e+06	2.02396e+06	1.56563e+06	722285	3.1664e+07	2.7264e+07	2.13986e+07	2.12451e+07	1.80789e+07	2.14786e+07	4.26748	7.01734e-07	1.23424	C19H20O2	-	UP
N-(N-(3-Carboxyoxirane-2-carbonyl)leucyl)isoamylamine	1.13977e+08	1.26266e+08	1.23842e+08	1.54436e+08	1.38025e+08	1.28405e+08	1.04324e+08	8.90427e+07	9.69558e+07	1.11478e+08	1.03661e+08	1.16581e+08	-0.335586	0.00297208	1.2242	C15H26N2O5	-	DOWN
Asterina	7.87729e+07	9.16623e+07	6.94565e+07	7.8265e+07	5.9467e+07	5.92044e+07	5.06009e+07	4.09366e+07	4.44356e+07	4.00657e+07	6.35938e+07	4.53906e+07	-0.615986	0.00235688	1.22218	C12H20N2O6	-	DOWN
Capillaridin G	1.6713e+08	1.96787e+08	1.21333e+08	1.6156e+08	1.81396e+08	1.69219e+08	1.34032e+08	1.22507e+08	1.3971e+08	1.16381e+08	1.51822e+08	1.47833e+08	-0.29622	0.0259113	1.21901	C26H22O2	-	DOWN
3'-Hydroxyamobarbital	2.85464e+07	4.3167e+07	2.50256e+07	4.53059e+07	5.10736e+07	3.00861e+07	6.17463e+07	6.70227e+07	6.83281e+07	7.27684e+07	6.60259e+07	4.46453e+07	0.769669	0.00128641	1.2164	C11H18N2O4	-	UP
Tyr Leu	1.32154e+08	1.51716e+08	1.0912e+08	1.01741e+08	1.07737e+08	1.45728e+08	1.48003e+08	1.77915e+08	1.51828e+08	1.63976e+08	1.46705e+08	1.49917e+08	0.326702	0.0102998	1.21284	C15H22N2O4	-	UP
Aspartyltyrosine	1.29077e+08	1.20987e+08	1.2041e+08	1.39561e+08	1.21063e+08	1.33176e+08	1.18875e+08	9.96987e+07	1.00924e+08	1.00976e+08	1.07065e+08	8.57431e+07	-0.31754	0.000973596	1.21176	C13H16N2O6	-	DOWN
Scopoline	1.10814e+08	1.0432e+08	1.17652e+08	1.21248e+08	1.00658e+08	9.3455e+07	8.38636e+07	8.6989e+07	8.74448e+07	8.61835e+07	8.67623e+07	6.43443e+07	-0.387181	0.00116638	1.21046	C8H13NO2	-	DOWN
Lysylphenylalanine	1.2865e+08	1.2242e+08	1.22968e+08	1.00441e+08	1.05703e+08	1.10729e+08	1.71093e+08	1.26346e+08	1.35529e+08	1.36546e+08	1.47741e+08	1.36408e+08	0.305169	0.00616535	1.19485	C15H23N3O3	-	UP
Neuromedin B (1-3)	1.67172e+07	1.71715e+07	1.59655e+07	1.13445e+07	1.50657e+07	1.70611e+07	2.85456e+07	4.83988e+07	3.28108e+07	4.61369e+07	3.37107e+07	3.89371e+07	1.2921	5.0335e-05	1.19261	C12H22N4O5	-	UP
Lenperone	1.30291e+08	7.33757e+07	8.47992e+07	9.52979e+07	7.02006e+07	9.52314e+07	7.45435e+07	5.86738e+07	6.69588e+07	5.87836e+07	6.79607e+07	4.27803e+07	-0.570964	0.0131646	1.19146	C22H23F2NO2	-	DOWN
5-(2-Hydroxyethyl)-4-methylthiazole	8.89504e+07	1.01604e+08	9.59213e+07	1.15559e+08	1.03157e+08	1.08306e+08	8.00406e+07	8.33682e+07	7.37398e+07	9.14731e+07	7.3169e+07	7.09332e+07	-0.376059	0.000788838	1.18857	C6H9NOS	ko01100//Metabolic pathways;ko01240//Biosynthesis of cofactors;ko00730//Thiamine metabolism	DOWN
Cyclo(L-Leu-L-Pro)	2.63226e+08	2.83551e+08	2.82517e+08	3.18396e+08	2.92628e+08	3.09822e+08	2.64871e+08	2.82816e+08	2.53365e+08	2.91925e+08	2.3145e+08	2.33634e+08	-0.167717	0.0342375	1.18823	C11H18N2O2	-	DOWN
sn-glycerol-3-phosphoethanolamine	3.43008e+07	3.06344e+07	3.08859e+07	2.92076e+07	4.00222e+07	3.69127e+07	4.61462e+07	5.3625e+07	5.66727e+07	6.17025e+07	5.42815e+07	5.63045e+07	0.702819	1.41088e-05	1.18323	C5H14NO6P	-	UP
Kyotorphin	6.6868e+07	9.06488e+07	7.53418e+07	7.21533e+07	7.65864e+07	7.47969e+07	6.07783e+07	4.40427e+07	4.74877e+07	5.21851e+07	6.03207e+07	5.81538e+07	-0.498891	0.000441446	1.17876	C15H23N5O4	-	DOWN
Phenylalanyltryptophan	8.4379e+06	1.20375e+07	9.15633e+06	4.62338e+06	6.50864e+06	9.10139e+06	1.93411e+07	3.58451e+07	2.7865e+07	3.45478e+07	2.73933e+07	3.38506e+07	1.84259	1.4313e-05	1.17658	C20H21N3O3	-	UP
3,4-Dihydroxybenzeneacetic acid	5.03548e+07	4.02664e+07	3.96123e+07	4.08077e+07	3.4706e+07	3.96487e+07	2.10931e+07	2.237e+07	2.23205e+07	2.28777e+07	1.533e+07	1.69517e+07	-1.02079	7.64207e-06	1.17093	C8H8O4	ko01100//Metabolic pathways;ko01120//Microbial metabolism in diverse environments;ko00350//Tyrosine metabolism	DOWN
Sotalol	8.74121e+07	1.06842e+08	1.04037e+08	1.07536e+08	1.537e+08	9.74098e+07	6.37289e+07	6.38718e+07	6.29435e+07	6.40332e+07	7.45025e+07	1.28357e+08	-0.522185	0.0403303	1.16865	C12H20N2O3S	-	DOWN
4-(7H-Purin-6-ylsulfanyl)but-3-en-2-one	7.47164e+07	8.8629e+07	1.05813e+08	1.20776e+08	1.12491e+08	1.16912e+08	6.93816e+07	6.84531e+07	7.56224e+07	9.25572e+07	7.99202e+07	7.12805e+07	-0.437854	0.00817914	1.16673	C9H8N4OS	-	DOWN
2alpha,3alpha-(Difluoromethylene)-5alpha-androstan-17beta-ol acetate	6.23628e+07	5.83841e+07	8.54016e+07	2.42028e+07	2.19217e+07	3.75831e+07	1.36617e+07	2.2437e+07	1.88408e+07	1.59393e+07	2.90287e+07	1.72158e+07	-1.30731	0.0194789	1.16247	C22H32F2O2	-	DOWN
Phe-ala	5.12894e+07	3.93687e+07	3.59726e+07	3.01791e+07	1.00175e+08	4.23969e+07	8.67591e+07	7.17615e+07	9.62929e+07	9.82285e+07	5.79083e+07	6.50658e+07	0.669024	0.0404914	1.16032	C12H16N2O3	-	UP
14-Hydroxy-19-oxogelsenicine	2.27213e+06	7.05044e+06	3.52824e+06	3.5278e+06	3.58414e+06	4.30629e+06	6.51717e+07	2.05165e+07	2.16383e+07	2.14339e+07	3.02271e+07	1.74452e+07	2.86193	0.00642489	1.1532	C19H20N2O5	-	UP
N6,N6,N6-Trimethyl-L-lysine	6.28081e+07	5.28712e+07	7.23098e+07	7.13365e+07	7.30902e+07	6.23967e+07	1.08428e+08	8.75623e+07	9.31506e+07	8.20925e+07	9.33178e+07	6.80808e+07	0.431972	0.00476445	1.1338	C9H20N2O2	ko01100//Metabolic pathways;ko00310//Lysine degradation	UP
Ile Ser Val	8.14643e+07	7.68425e+07	7.59347e+07	3.08498e+07	6.90911e+07	8.03693e+07	9.43346e+07	1.22195e+08	1.04886e+08	6.8387e+07	9.2261e+07	1.00586e+08	0.491075	0.0252178	1.13213	C14H27N3O5	-	UP
Leu-Val-Gly	3.48864e+07	3.28348e+07	3.27812e+07	6.28608e+07	3.33238e+07	3.73734e+07	5.43229e+07	5.82842e+07	9.39971e+07	1.01923e+08	4.99551e+07	4.6004e+07	0.78921	0.0270343	1.13131	C13H25N3O4	-	UP
Melatonin radical	1.09536e+07	1.08523e+07	9.15273e+06	5.13145e+07	4.6012e+07	2.70472e+07	1.54365e+06	1.36727e+06	126338	579315	300249	1.13097e+06	-4.94356	0.00874532	1.11614	C13H17N2O3	-	DOWN
Cyclo(his-pro)	1.62294e+08	1.86491e+08	1.85107e+08	1.97833e+08	2.2796e+08	1.83444e+08	1.50432e+08	1.51556e+08	1.56814e+08	1.74505e+08	1.68223e+08	1.78765e+08	-0.2217	0.0231898	1.10523	C11H14N4O2	-	DOWN
Aspartyl-Methionine	6.84759e+07	8.68086e+07	7.89731e+07	5.56022e+07	7.7842e+07	7.52378e+07	5.33004e+07	5.74118e+07	5.61593e+07	3.72485e+07	5.26009e+07	5.74512e+07	-0.495556	0.00257005	1.09625	C9H16N2O5S	-	DOWN
Rumphellolide F	1.3206e+07	1.42863e+07	1.79442e+07	3.88536e+07	2.69084e+07	2.2143e+07	2.45012e+06	2.9395e+06	1.55367e+06	2.08898e+06	2.37893e+06	1.67285e+06	-3.34924	0.000460856	1.0941	C14H22O2	-	DOWN
(+)-Kopsoffine	3.24737e+06	4.40133e+06	2.98166e+06	1.72187e+06	1.92353e+06	1.79903e+06	2.43108e+07	2.42913e+07	1.7184e+07	1.8737e+07	1.65272e+07	1.9927e+07	2.91187	3.00608e-07	1.09142	C40H48N4O2	-	UP
(-)-Syringaresinol	3.67724e+07	4.64115e+07	4.44097e+07	4.36319e+07	4.80442e+07	3.95393e+07	7.04046e+07	5.5651e+07	6.85334e+07	5.3167e+07	5.84098e+07	6.67886e+07	0.527112	0.000257624	1.08955	C22H26O8	-	UP
Dimethametryn	1.24233e+07	1.53282e+07	1.75544e+07	8.5665e+07	5.06542e+07	2.74445e+07	6.02337e+06	8.67336e+06	5.31084e+06	6.68846e+06	8.7098e+06	6.04943e+06	-2.33436	0.0376142	1.08891	C11H21N5S	-	DOWN
N,N,N',N'-Tetrakis(2-hydroxyethyl)hexanediamide	7.36443e+06	1.16272e+07	1.15104e+07	3.76864e+06	3.28768e+06	6.25311e+06	1.51391e+07	4.37171e+07	2.42672e+07	1.94046e+07	4.78287e+07	2.58583e+07	2.00795	0.00288731	1.08104	C14H28N2O6	-	UP
Ethyl(E,Z)-decadienoate	1.4712e+07	1.55028e+07	1.8108e+07	3.45486e+07	3.65562e+07	2.23269e+07	2.15455e+06	6.19206e+06	3.57616e+06	3.86433e+06	3.20671e+06	4.63854e+06	-2.58456	0.000573904	1.07325	C12H20O2	-	DOWN
Sulfadiazine	1.26707e+08	1.34288e+08	1.45606e+08	1.71799e+08	1.64858e+08	1.66e+08	1.26525e+08	1.26461e+08	1.20016e+08	1.43843e+08	1.24451e+08	1.21587e+08	-0.253223	0.0156878	1.07262	C10H10N4O2S	-	DOWN
H-PHE-PHE-OH	1.48481e+07	2.78704e+07	9.72199e+06	9.77606e+06	1.41006e+07	2.45911e+07	2.46631e+07	5.55985e+07	3.52852e+07	3.71886e+07	3.71692e+07	3.74445e+07	1.17187	0.00212485	1.05655	C18H20N2O3	-	UP
3,4-Dimethoxyphenylacetic acid	5.45872e+07	5.18975e+07	4.91797e+07	2.13775e+07	9.48905e+06	2.84121e+07	8.69165e+06	1.77671e+07	1.01529e+07	9.61091e+06	2.63543e+07	1.03777e+07	-1.37356	0.0222234	1.03188	C10H12O4	-	DOWN
(Ethoxymethyl)benzene	3.93727e+07	3.67296e+07	3.71339e+07	5.38797e+07	5.66973e+07	4.16464e+07	2.03344e+07	2.95942e+07	2.61818e+07	2.85201e+07	2.36602e+07	2.97886e+07	-0.747844	0.000994133	1.01188	C9H12O	-	DOWN
Acetylagmatine	6.54182e+07	6.84336e+07	6.36486e+07	5.9967e+07	5.16832e+07	5.16364e+07	7.65226e+07	7.88755e+07	8.27621e+07	7.76343e+07	7.50215e+07	7.30621e+07	0.362598	0.000321906	1.01154	C7H16N4O	-	UP
5'-Deoxyadenosine	5.14553e+07	7.73056e+07	5.99963e+07	2.74193e+07	3.34863e+07	3.35195e+07	3.14527e+07	2.29935e+07	2.15618e+07	2.1871e+07	2.61619e+07	3.14616e+07	-0.864792	0.0250462	1.01072	C10H13N5O3	-	DOWN
gamma-Glutamyl-2-aminobutyric acid	3.74108e+07	2.94686e+07	3.79591e+07	3.30301e+07	3.65798e+07	3.6617e+07	1.92592e+07	2.53221e+07	1.57746e+07	2.01237e+07	2.15212e+07	1.41945e+07	-0.861138	2.12854e-05	1.00666	C9H16N2O5	-	DOWN
Val Arg	4.54254e+07	3.40548e+07	4.47036e+07	1.11673e+07	2.65204e+07	1.69264e+07	7.84461e+07	4.17147e+07	3.8545e+07	4.13628e+07	6.73419e+07	4.60205e+07	0.809819	0.030376	1.00504	C11H23N5O3	-	UP
(R)-Leucic acid	1.05289e+09	1.08499e+09	9.74745e+08	1.18814e+09	9.6396e+08	1.02637e+09	7.21997e+09	7.24251e+09	6.07606e+09	5.09848e+09	6.40494e+09	6.55152e+09	2.61697	1.47637e-08	16.6842	C6H12O3	-	UP
2-Hydroxy-3-methylbutyric acid	1.99229e+08	1.85148e+08	1.74743e+08	3.88789e+08	1.88581e+08	2.40162e+08	3.03325e+09	2.79123e+09	2.10156e+09	1.74987e+09	2.3092e+09	2.50977e+09	3.39631	5.01531e-07	10.5801	C5H10O3	-	UP
D-Gluconic Acid	1.65383e+09	1.34309e+09	1.51567e+09	1.16471e+09	1.69627e+09	1.82978e+09	3.59681e+09	4.31477e+09	3.11474e+09	4.11462e+09	3.18412e+09	4.30207e+09	1.29782	3.64687e-06	10.5437	C6H12O7	ko01100//Metabolic pathways;ko01110//Biosynthesis of secondary metabolites;ko01120//Microbial metabolism in diverse environments;ko01200//Carbon metabolism;ko00030//Pentose phosphate pathway	UP
3-Oxododecanoic acid	1.14132e+09	1.14397e+09	1.20657e+09	2.16359e+09	2.64161e+09	1.71095e+09	4.55205e+07	2.60164e+08	1.39357e+08	1.44607e+08	5.74258e+07	2.12595e+08	-3.54123	0.000148716	8.37642	C12H22O3	-	DOWN
Disodium succinate	2.94111e+09	3.54347e+09	2.66459e+09	2.89191e+09	2.26192e+09	2.58434e+09	1.98896e+09	1.21613e+09	1.56272e+09	1.25617e+09	1.65914e+09	1.35605e+09	-0.901678	0.000110262	7.72321	C4H6O4	-	DOWN
D-(+)-Phenyllactic acid	3.85772e+08	4.74186e+08	3.90237e+08	4.56429e+08	4.20254e+08	5.5855e+08	1.36646e+09	1.25859e+09	1.57576e+09	1.43177e+09	1.20938e+09	1.05197e+09	1.55559	6.9134e-07	6.54103	C9H10O3	ko01100//Metabolic pathways;ko01110//Biosynthesis of secondary metabolites;ko01064//Biosynthesis of alkaloids derived from ornithine, lysine and nicotinic acid;ko00360//Phenylalanine metabolism	UP
Fumarylcarboxamido-L-2,3-diaminopropionyl-L-alanine	1.5208e+09	1.49558e+09	1.6845e+09	1.34784e+09	1.42636e+09	1.31931e+09	1.17804e+09	8.09176e+08	3.73196e+08	6.97666e+08	8.84984e+08	7.5879e+08	-0.903355	0.000201997	5.44518	C10H16N4O5	-	DOWN
6-Ketomyristic acid	7.49451e+08	7.38167e+08	8.48773e+08	7.36196e+08	8.09654e+08	1.19548e+09	4.21676e+07	5.55471e+08	1.6973e+08	1.75057e+08	1.10725e+08	3.29059e+08	-1.87721	0.000153714	5.24044	C14H26O3	-	DOWN
L-Malate	2.05695e+09	1.59213e+09	1.95822e+09	1.24425e+09	9.9864e+08	1.08535e+09	1.00922e+09	8.12161e+08	8.24615e+08	9.18927e+08	9.10305e+08	9.26767e+08	-0.726062	0.0101893	4.59733	C4H6O5	ko01100//Metabolic pathways;ko01110//Biosynthesis of secondary metabolites;ko01120//Microbial metabolism in diverse environments;ko01060//Biosynthesis of plant secondary metabolites;ko01063//Biosynthesis of alkaloids derived from shikimate pathway;ko01061//Biosynthesis of phenylpropanoids;ko01064//Biosynthesis of alkaloids derived from ornithine, lysine and nicotinic acid;ko01065//Biosynthesis of…	DOWN
alpha-Isopropylmalate	8.66163e+08	8.31566e+08	8.28842e+08	9.1268e+08	8.4024e+08	8.21818e+08	9.61049e+08	1.23774e+09	1.39753e+09	1.40694e+09	1.07178e+09	1.24479e+09	0.520942	0.000516192	3.93377	C7H12O5	ko01100//Metabolic pathways;ko01110//Biosynthesis of secondary metabolites;ko01230//Biosynthesis of amino acids;ko01210//2-Oxocarboxylic acid metabolism;ko00290//Valine, leucine and isoleucine biosynthesis;ko00620//Pyruvate metabolism	UP
N2-Acetyl-L-aminoadipate	6.17693e+08	6.83106e+08	5.42732e+08	4.65035e+08	5.25929e+08	6.37246e+08	3.17508e+08	2.1427e+08	3.24667e+08	3.06998e+08	2.56418e+08	2.70765e+08	-1.0381	1.25602e-05	3.77591	C8H13NO5	-	DOWN
2-Methoxyhexadecanoic acid	7.61407e+06	1.26272e+07	9.79456e+06	8.32419e+06	4.81459e+06	7.2816e+06	4.10552e+08	1.55918e+08	1.76918e+08	2.26333e+08	4.23575e+08	1.55164e+08	4.93966	0.000665146	3.30853	C17H34O3	-	UP
3,12-dihydroxydodecanoic acid	1.58694e+08	1.83681e+08	1.57177e+08	8.59569e+08	5.62444e+08	3.37399e+08	6.03512e+07	9.17088e+07	6.84583e+07	7.33411e+07	9.53105e+07	7.53403e+07	-2.28188	0.0274117	3.16684	C12H24O4	-	DOWN
Sabinic acid	1.0458e+08	1.26306e+08	1.4107e+08	4.27099e+08	4.06882e+08	2.24978e+08	3.54304e+06	2.03389e+07	1.20679e+07	1.14076e+07	5.8349e+06	1.31369e+07	-4.43115	0.00317439	3.04418	C12H24O3	-	DOWN
Royal Jelly acid	1.53025e+08	1.12153e+08	1.60162e+08	4.04561e+08	3.20335e+08	2.1616e+08	9.30203e+06	2.8313e+07	1.328e+07	1.6197e+07	1.27845e+07	2.24016e+07	-3.73981	0.00102455	3.01019	C10H18O3	-	DOWN
9,10-DiHOME	7.97923e+08	1.9912e+08	6.07497e+08	1.67267e+08	2.49755e+08	2.81179e+08	1.08139e+08	2.12025e+08	3.56281e+07	2.86052e+07	2.06823e+08	4.44826e+07	-1.85693	0.0308366	2.9069	C18H34O4	ko00591//Linoleic acid metabolism	DOWN
2-Hydroxymyristic Acid	1.35904e+08	1.31209e+08	1.58265e+08	2.8294e+08	2.82975e+08	2.73456e+08	1.2884e+07	1.07022e+08	2.57781e+07	2.87525e+07	2.35471e+07	4.64943e+07	-2.37108	0.000549418	2.71544	C14H28O3	-	DOWN
TETRADECANEDIOIC ACID	1.72979e+08	2.17356e+08	1.84002e+08	2.37448e+08	2.20897e+08	1.61109e+08	5.41801e+07	5.70784e+07	5.28355e+07	5.26167e+07	6.15702e+07	4.158e+07	-1.90003	4.53288e-07	2.70733	C14H26O4	-	DOWN
12-(2,3-Dihydroxycyclopentyl)-2-dodecanone	7.85983e+06	1.39285e+07	7.53622e+06	5.55644e+06	4.90464e+06	9.68932e+06	2.16011e+08	9.79139e+07	1.14893e+08	1.71608e+08	1.9456e+08	1.5354e+08	4.26092	1.13129e-05	2.6891	C17H32O3	-	UP
Calystegine B1	9.06012e+06	1.91117e+07	1.63733e+07	1.28561e+07	1.65365e+07	1.33481e+07	1.62724e+08	1.49878e+08	1.63987e+08	1.2389e+08	1.41457e+08	1.65523e+08	3.37801	2.18411e-09	2.64832	C7H13NO4	-	UP
3-hydroxy-3-methylglutarate	6.25594e+08	5.81383e+08	6.18559e+08	5.99355e+08	5.94103e+08	6.55181e+08	2.90389e+08	4.6116e+08	4.88719e+08	5.48089e+08	4.23085e+08	5.26681e+08	-0.424234	0.00269208	2.57159	C6H10O5	-	DOWN
THDPA	2.99308e+08	3.45462e+08	2.8473e+08	1.93531e+08	2.8482e+08	3.61639e+08	1.20586e+08	1.66318e+08	2.16798e+08	1.4862e+08	1.18185e+08	1.68108e+08	-0.914727	0.000645846	2.45385	C7H9NO4	-	DOWN
Adipic acid	1.91268e+08	8.20281e+07	2.04868e+08	2.56578e+08	6.66691e+07	6.17273e+07	3.03028e+07	1.93891e+07	1.78252e+07	1.83221e+07	1.88715e+07	1.68513e+07	-2.8279	0.00483399	2.19079	C6H10O4	ko01100//Metabolic pathways;ko01120//Microbial metabolism in diverse environments	DOWN
(3R)-3,10-dihydroxydecanoic acid	1.6035e+08	2.13954e+08	1.68563e+08	2.38759e+08	3.03008e+08	2.74017e+08	1.06666e+08	1.09666e+08	1.45433e+08	1.41011e+08	1.14367e+08	1.32812e+08	-0.857299	0.00185224	2.07631	C10H20O4	-	DOWN
9,10,13-TriHOME	2.94092e+08	4.28028e+08	4.81188e+08	2.07342e+08	2.23233e+08	3.30654e+08	1.51348e+08	2.43065e+08	2.32127e+08	1.68739e+08	2.30293e+08	1.81915e+08	-0.702183	0.0240023	2.05764	C18H34O5	ko00591//Linoleic acid metabolism	DOWN
Hexadecanedioate	9.08147e+07	1.45025e+08	1.16609e+08	1.08523e+08	7.11708e+07	7.23347e+07	6.81391e+06	2.09183e+07	1.00457e+07	9.61099e+06	1.28161e+07	1.57577e+07	-2.99232	2.15711e-05	2.05408	C16H30O4	-	DOWN
pantetheine 4'-phosphate	9.77286e+06	1.48254e+07	1.25138e+07	1.49557e+07	3.00503e+07	2.60523e+07	3.92192e+07	1.48495e+08	1.88089e+08	1.41329e+08	5.97027e+07	1.42684e+08	2.73373	0.00158078	2.02296	C11H23N2O7PS	ko01100//Metabolic pathways;ko01110//Biosynthesis of secondary metabolites;ko01240//Biosynthesis of cofactors;ko00770//Pantothenate and CoA biosynthesis;ko00332//Carbapenem biosynthesis	UP
D-4'-Phosphopantothenate	2.19302e+08	2.72111e+08	2.389e+08	2.00282e+08	2.17502e+08	2.80206e+08	3.15871e+08	3.01014e+08	3.64114e+08	2.89812e+08	3.25012e+08	4.23474e+08	0.49955	0.00220478	1.99377	C9H18NO8P	ko01100//Metabolic pathways;ko01240//Biosynthesis of cofactors;ko00410//beta-Alanine metabolism;ko00770//Pantothenate and CoA biosynthesis	UP
5-deoxy-5-amino-3-dehydroquinate	1.89274e+08	2.22078e+08	1.89589e+08	1.11224e+08	1.71048e+08	2.16151e+08	7.50199e+07	1.00894e+08	1.25902e+08	1.00215e+08	7.1134e+07	1.06754e+08	-0.922747	0.000821557	1.93091	C7H11NO5	-	DOWN
N-Acetyl-L-glutamic acid	1.12264e+08	8.94285e+07	1.47943e+08	3.1247e+07	1.09558e+08	9.68986e+07	1.03664e+07	1.65487e+07	2.54292e+07	1.18691e+07	2.19149e+07	2.50615e+07	-2.40117	0.00054293	1.86201	C7H11NO5	ko01100//Metabolic pathways;ko01110//Biosynthesis of secondary metabolites;ko01230//Biosynthesis of amino acids;ko01210//2-Oxocarboxylic acid metabolism;ko00470//D-Amino acid metabolism;ko00220//Arginine biosynthesis	DOWN
Myristoyl-Gly-OH	1.03301e+08	1.08187e+08	1.18488e+08	5.1101e+07	5.27946e+07	9.28844e+07	1.07312e+08	1.90567e+08	1.4028e+08	1.68643e+08	2.28173e+08	1.99893e+08	0.974239	0.00265808	1.83821	C16H31NO3	-	UP
D-Fructose-6-phosphate	2.24664e+08	1.99016e+08	2.49677e+08	1.97634e+08	1.7837e+08	1.58654e+08	1.58022e+08	1.01865e+08	1.03314e+08	1.62279e+08	1.32539e+08	9.51806e+07	-0.681535	0.00177132	1.77156	C6H13O9P	ko01100//Metabolic pathways;ko01110//Biosynthesis of secondary metabolites;ko01120//Microbial metabolism in diverse environments;ko01240//Biosynthesis of cofactors;ko01230//Biosynthesis of amino acids;ko01060//Biosynthesis of plant secondary metabolites;ko01063//Biosynthesis of alkaloids derived from shikimate pathway;ko01061//Biosynthesis of phenylpropanoids;ko01064//Biosynthesis of alkaloids de…	DOWN
N-acetylvaline	1.07199e+08	1.14743e+08	9.87294e+07	1.93882e+08	1.09729e+08	9.70652e+07	2.30122e+08	1.76772e+08	1.90808e+08	2.27216e+08	1.81876e+08	1.63786e+08	0.698459	0.00251094	1.73625	C7H13NO3	-	UP
Ile Ile Asp	3.58346e+07	3.07633e+07	2.10593e+07	1.48033e+07	3.08769e+07	3.95794e+07	4.3088e+07	1.20191e+08	1.00066e+08	1.69428e+08	7.19218e+07	1.20717e+08	1.85473	0.00204631	1.73231	C16H29N3O6	-	UP
b-Dihydrotetrabenazine	3.43411e+07	4.10744e+07	4.19191e+07	1.22408e+07	1.6739e+07	3.06349e+07	5.68013e+07	1.04298e+08	6.87189e+07	8.72739e+07	1.10274e+08	1.07009e+08	1.59452	0.000188728	1.639	C19H29NO3	-	UP
Pantetheine	3.64217e+07	3.93618e+07	5.34929e+07	4.22339e+07	4.4733e+07	4.29448e+07	1.02336e+08	8.60323e+07	1.04272e+08	9.27592e+07	9.32151e+07	9.36679e+07	1.14273	5.5162e-08	1.6174	C11H22N2O4S	ko01100//Metabolic pathways;ko01110//Biosynthesis of secondary metabolites;ko00770//Pantothenate and CoA biosynthesis;ko00332//Carbapenem biosynthesis	UP
Glycerophosphoglycerol	1.25708e+08	1.01136e+08	1.16896e+08	1.03429e+08	1.37594e+08	1.28898e+08	2.00798e+08	1.30757e+08	2.03753e+08	2.00359e+08	2.10336e+08	1.41516e+08	0.607731	0.00252171	1.56385	C6H15O8P	-	UP
4-acetamidobutanoate	1.08497e+08	1.02089e+08	1.07849e+08	1.39152e+08	9.24976e+07	8.50856e+07	7.99213e+07	4.30531e+07	3.80739e+07	4.26332e+07	5.33057e+07	4.68063e+07	-1.06405	0.000222979	1.56365	C6H11NO3	ko01100//Metabolic pathways;ko00330//Arginine and proline metabolism	DOWN
Bis(glycerophospho)-glycerol	1.61839e+08	1.0998e+08	1.25478e+08	6.90812e+07	1.15458e+08	1.33079e+08	1.73763e+08	1.51357e+08	1.91688e+08	1.72145e+08	1.58028e+08	2.46993e+08	0.613734	0.00734083	1.54396	C9H22O13P2	-	UP
Ipurolic acid	5.96192e+07	7.55352e+07	6.45439e+07	1.24309e+08	7.69763e+07	5.597e+07	2.2554e+07	2.1455e+07	2.59385e+07	2.48232e+07	2.99895e+07	2.33171e+07	-1.6257	0.000538543	1.51732	C14H28O4	-	DOWN
Hebelophyllene C	1.16941e+08	1.63166e+08	1.3996e+08	1.56353e+08	1.29027e+08	1.11713e+08	9.41167e+07	6.91596e+07	8.56255e+07	7.13341e+07	1.10166e+08	8.85393e+07	-0.655048	0.000813412	1.47978	C15H22O4	-	DOWN
D-Alanyl-(R)-lactate	1.44272e+08	2.45107e+08	2.19167e+08	1.36292e+08	2.57706e+08	3.37853e+08	1.65272e+08	1.49925e+08	1.73833e+08	1.20006e+08	1.52559e+08	1.50218e+08	-0.555848	0.0483716	1.45361	C6H11NO4	-	DOWN
(S)-a-Amino-2,5-dihydro-5-oxo-4-isoxazolepropanoic acid N2-glucoside	1.2745e+08	1.14236e+08	1.17498e+08	8.94029e+07	9.61334e+07	1.1059e+08	6.49798e+07	6.62897e+07	7.61811e+07	5.41831e+07	5.36324e+07	6.84552e+07	-0.772122	5.37892e-05	1.44344	C12H18N2O9	-	DOWN
Limazepine A	4.08181e+07	3.52617e+07	3.50956e+07	6.53062e+07	6.74655e+07	6.55349e+07	4.96264e+06	1.25274e+07	8.14335e+06	1.22099e+07	7.3501e+06	1.44271e+07	-2.37597	0.000102247	1.38733	C15H16N2O4	-	DOWN
2-Hydroxyheptanoic acid	4.09463e+07	5.39986e+07	4.12187e+07	7.83154e+07	5.48732e+07	5.1839e+07	1.82538e+07	1.22407e+07	1.14499e+07	9.68885e+06	1.47195e+07	1.16597e+07	-2.04165	3.26456e-05	1.38604	C7H14O3	-	DOWN
Asp-Val-Val-Val	2.11226e+07	2.18973e+07	1.90057e+07	1.63166e+07	2.04959e+07	1.9298e+07	4.6022e+07	6.05938e+07	6.83959e+07	6.29794e+07	4.71301e+07	6.42797e+07	1.56443	1.83514e-06	1.36714	C19H34N4O7	-	UP
Cyclic ADP-ribose	1.93637e+08	1.85643e+08	2.07375e+08	2.56059e+08	1.35901e+08	1.26034e+08	1.55272e+08	1.29391e+08	1.39667e+08	1.13287e+08	6.74499e+07	1.48531e+08	-0.551724	0.0323845	1.35459	C15H21N5O13P2	-	DOWN
Triglochinic acid	1.30404e+06	1.75833e+06	1.31054e+06	2.57276e+06	1.91954e+06	2.07291e+06	3.15285e+07	3.35504e+07	5.71884e+07	3.54249e+07	4.06063e+07	3.77607e+07	4.43171	1.79513e-06	1.34292	C7H8O6	-	UP
L-Citramalic acid	1.66666e+08	2.46827e+08	1.5221e+08	1.10258e+08	1.56147e+08	1.63068e+08	7.42783e+07	9.41024e+07	1.75386e+08	1.34041e+08	7.48524e+07	1.09412e+08	-0.587965	0.0446214	1.34066	C5H8O5	ko01100//Metabolic pathways;ko00660//C5-Branched dibasic acid metabolism	DOWN
N(6)-methyl-AMP	4.16417e+07	2.47566e+07	8.31441e+06	4.80052e+06	3.14793e+07	3.7588e+07	1.50119e+07	4.41075e+07	1.48612e+08	1.08048e+08	1.42949e+08	5.20728e+07	1.78152	0.0286369	1.32683	C11H16N5O7P	-	UP
2-hydroxytridecanoic acid	1.45863e+07	1.37308e+07	1.66965e+07	1.67332e+07	1.82105e+07	2.38277e+07	1.77534e+07	1.17967e+08	5.67594e+07	5.2391e+07	4.58431e+07	9.50773e+07	1.89423	0.00999793	1.32327	C13H26O3	-	UP
Xanthine	1.47851e+08	1.66186e+08	1.61861e+08	1.13943e+08	8.90824e+07	9.97744e+07	1.38568e+08	3.76871e+07	5.70872e+07	4.73148e+07	1.27255e+08	4.0748e+07	-0.795441	0.0380642	1.29064	C5H4N4O2	ko01100//Metabolic pathways;ko01110//Biosynthesis of secondary metabolites;ko01120//Microbial metabolism in diverse environments;ko01060//Biosynthesis of plant secondary metabolites;ko00230//Purine metabolism;ko01232//Nucleotide metabolism;ko01065//Biosynthesis of alkaloids derived from histidine and purine;ko00232//Caffeine metabolism	DOWN
S-formylglutathionate(1-)	6.04653e+07	5.45204e+07	6.67357e+07	8.05312e+07	6.21776e+07	6.22333e+07	2.29505e+07	2.59146e+07	3.48284e+07	4.23775e+07	2.95525e+07	2.86055e+07	-1.06958	2.42573e-05	1.28454	C11H17N3O7S	-	DOWN
gamma-Glutamyl-valine	2.30385e+08	2.16425e+08	2.21768e+08	2.06529e+08	2.132e+08	2.4021e+08	2.01718e+08	1.70686e+08	1.96382e+08	1.90491e+08	1.68628e+08	1.69449e+08	-0.275786	0.000648546	1.28233	C10H18N2O5	-	DOWN
Dapt	9.1751e+07	8.42903e+07	8.55223e+07	6.2106e+07	7.03315e+07	8.16187e+07	6.07076e+07	3.21735e+07	3.48878e+07	4.53973e+07	5.33391e+07	3.6488e+07	-0.854783	0.000263501	1.24739	C23H26F2N2O4	-	DOWN
1-Nonadecanoyl-glycero-3-phosphoserine	1.41383e+07	6.38935e+07	4.14806e+07	7.7936e+07	2.43833e+07	1.86646e+07	993308	1.17443e+06	1.21034e+06	2.39758e+06	1.30149e+06	3.03723e+06	-4.57154	0.00472455	1.24059	C25H50NO9P	-	DOWN
(Z)-But-1-ene-1,2,4-tricarboxylate	6.04845e+07	7.47565e+07	8.30915e+07	7.60145e+07	7.49235e+07	9.79468e+07	4.34465e+07	3.1191e+07	4.82828e+07	4.27813e+07	4.38107e+07	5.88851e+07	-0.799724	0.000330199	1.22563	C7H8O6	ko01100//Metabolic pathways;ko01110//Biosynthesis of secondary metabolites;ko01120//Microbial metabolism in diverse environments;ko01230//Biosynthesis of amino acids;ko01210//2-Oxocarboxylic acid metabolism;ko00300//Lysine biosynthesis	DOWN
Passiguatemalin	1.40821e+08	1.51958e+08	1.4712e+08	1.63343e+08	1.54533e+08	1.52013e+08	1.38341e+08	9.85027e+07	1.1744e+08	1.02778e+08	1.22954e+08	1.25432e+08	-0.366991	0.000531438	1.21887	C12H19NO8	-	DOWN
(3R)-3,11-dihydroxyundecanoic acid	9.49696e+06	1.03275e+07	9.59246e+06	2.7732e+07	3.05071e+07	1.8554e+07	3.54128e+07	5.41326e+07	5.39633e+07	5.33259e+07	4.21368e+07	7.07076e+07	1.54385	0.000302696	1.21591	C11H22O4	-	UP
3,4-Didehydroglabridin	4.00391e+07	4.32445e+07	4.41228e+07	3.05048e+07	3.97435e+07	2.09115e+07	4.15238e+06	7.87426e+06	1.18228e+07	6.69395e+06	2.70467e+06	6.57309e+06	-2.45646	1.74962e-05	1.19973	C20H18O4	-	DOWN
L-N-(3-Carboxypropyl)glutamine	8.07586e+07	8.54363e+07	8.41467e+07	6.87714e+07	7.49463e+07	8.30166e+07	5.91438e+07	4.60142e+07	5.36199e+07	4.48579e+07	4.98389e+07	4.89667e+07	-0.657563	6.38988e-06	1.18088	C9H16N2O5	-	DOWN
L-Leucyl-L-alanine	3.59852e+07	3.5497e+07	3.1251e+07	6.5454e+06	2.17251e+07	3.84941e+07	4.90569e+07	6.5731e+07	5.91044e+07	6.52307e+07	4.75802e+07	6.80631e+07	1.0656	0.00052237	1.16788	C9H18N2O3	-	UP
ADENOSINE 5'-TRIPHOSPHATE	4.06621e+07	6.90985e+07	5.79205e+07	5.074e+07	4.35673e+07	5.00397e+07	2.94949e+07	1.94655e+07	2.67663e+07	2.11381e+07	2.53864e+07	1.9008e+07	-1.14333	9.66548e-05	1.15088	C10H16N5O13P3	ko01100//Metabolic pathways;ko01110//Biosynthesis of secondary metabolites;ko01240//Biosynthesis of cofactors;ko00230//Purine metabolism;ko01232//Nucleotide metabolism;ko00998//Biosynthesis of various antibiotics;ko04148//Efferocytosis;ko00190//Oxidative phosphorylation	DOWN
Linalyl acetate	2.58506e+07	2.16772e+07	2.18286e+07	5.94576e+07	5.11203e+07	2.59812e+07	3.08277e+06	3.86052e+06	3.78647e+06	4.10403e+06	4.32462e+06	2.63313e+06	-3.24021	0.00108217	1.15013	C12H20O2	-	DOWN
2,3-Dihydrobenzofuran	1.26333e+07	1.90494e+07	1.72112e+07	1.86372e+07	1.55865e+07	1.79912e+07	4.52309e+07	4.10013e+07	5.2912e+07	4.75904e+07	3.93225e+07	3.47179e+07	1.3669	2.66678e-06	1.13446	C8H8O	-	UP
Chokol F	2.82027e+07	2.91026e+07	2.89147e+07	3.835e+07	3.8492e+07	4.23262e+07	6.16339e+06	1.10651e+07	7.64257e+06	8.70001e+06	8.59762e+06	9.44106e+06	-1.99264	1.91295e-06	1.12307	C14H24O3	-	DOWN
Ribose-1-arsenate	9.2741e+07	7.46327e+07	6.68818e+07	7.96811e+07	7.15485e+07	1.20136e+08	9.75256e+07	1.40181e+08	1.36069e+08	1.59296e+08	9.48407e+07	9.99054e+07	0.52552	0.0226242	1.11181	C5H11AsO8	-	UP
(R)-(Homo)2-citrate	1.58476e+07	1.60332e+07	1.38119e+07	1.05381e+07	1.43064e+07	1.74172e+07	3.19036e+07	4.17975e+07	4.62982e+07	3.92809e+07	3.13211e+07	4.63432e+07	1.42972	6.39346e-06	1.09336	C8H12O7	ko01100//Metabolic pathways;ko01120//Microbial metabolism in diverse environments;ko01240//Biosynthesis of cofactors;ko01210//2-Oxocarboxylic acid metabolism;ko00680//Methane metabolism	UP
Fumaric Acid	1.53222e+08	1.15328e+08	1.49377e+08	1.42768e+08	1.11104e+08	1.2365e+08	1.30047e+08	7.60837e+07	7.79759e+07	9.04726e+07	1.06602e+08	1.08505e+08	-0.431821	0.0123083	1.087	C4H4O4	ko01100//Metabolic pathways;ko01110//Biosynthesis of secondary metabolites;ko01120//Microbial metabolism in diverse environments;ko01060//Biosynthesis of plant secondary metabolites;ko01063//Biosynthesis of alkaloids derived from shikimate pathway;ko01061//Biosynthesis of phenylpropanoids;ko01064//Biosynthesis of alkaloids derived from ornithine, lysine and nicotinic acid;ko01065//Biosynthesis of…	DOWN
Hendecanoic acid	2.73528e+07	3.87144e+07	3.01486e+07	3.62241e+07	3.54327e+07	2.97522e+07	1.05588e+07	7.84425e+06	1.00946e+07	9.64275e+06	1.05889e+07	9.86529e+06	-1.75392	2.13399e-07	1.08376	C11H22O2	-	DOWN
Pivagabine	7.57396e+06	6.85878e+06	7.67919e+06	6.6081e+06	7.56953e+06	8.20562e+06	5.0932e+07	2.61401e+07	3.52988e+07	2.93416e+07	2.90288e+07	2.27492e+07	2.12054	0.000124619	1.07892	C9H17NO3	-	UP
12,18-dihydroxystearic acid	8.52235e+07	4.84327e+07	5.95684e+07	4.96297e+07	2.34173e+07	3.31198e+07	2.39376e+07	2.16031e+07	7.98261e+06	9.8738e+06	3.3665e+07	8.82792e+06	-1.49947	0.00804882	1.07626	C18H36O4	-	DOWN
S-Acetylphosphopantetheine	2.88115e+07	3.02788e+07	3.25155e+07	3.69283e+07	2.89776e+07	4.42613e+07	6.09818e+07	7.59726e+07	3.99839e+07	7.44241e+07	4.66119e+07	6.56342e+07	0.849652	0.00191641	1.07474	C13H25N2O8PS	-	UP
Maytansinoid DM4	3.02867e+07	1.11577e+07	1.78135e+07	2.41847e+07	3.63889e+07	2.94457e+07	1.36378e+06	165873	108307	390899	931668	1.08434e+06	-5.20576	7.35655e-05	1.05531	C39H56ClN3O10S	-	DOWN
Norcapsaicin	6.68394e+07	6.20627e+07	8.53356e+07	2.61989e+07	4.17061e+07	6.67641e+07	4.95331e+07	9.62673e+07	8.32311e+07	9.09858e+07	1.22543e+08	1.18566e+08	0.685484	0.0282958	1.05435	C17H25NO3	-	UP
H-LEU-ILE-OH	1.82491e+07	2.007e+07	1.64127e+07	9.05827e+06	1.53826e+07	2.24359e+07	3.34261e+07	4.58712e+07	4.19498e+07	3.99322e+07	3.09302e+07	4.92082e+07	1.24791	4.91391e-05	1.04824	C12H24N2O3	-	UP
Limazepine C	1.8442e+07	1.59065e+07	1.77395e+07	3.15167e+07	3.83323e+07	3.01422e+07	2.15702e+06	3.35163e+06	1.79542e+06	2.69606e+06	663936	3.1947e+06	-3.45595	0.000117341	1.02969	C15H16N2O3	-	DOWN
Platydiol	1.65436e+07	1.68747e+07	1.63399e+07	4.27187e+07	4.20212e+07	2.91396e+07	1.46197e+06	4.03022e+06	2.41114e+06	2.90125e+06	1.9422e+06	4.6612e+06	-3.23268	0.000853806	1.02833	C10H18O2	-	DOWN
N-Acetyl-L-tyrosine	7.33465e+07	5.27208e+07	5.49005e+07	4.93702e+07	5.46287e+07	7.95401e+07	5.27434e+07	2.74438e+07	2.92195e+07	3.05983e+07	3.02307e+07	3.31049e+07	-0.842048	0.00179898	1.02548	C11H13NO4	-	DOWN
Mopidamol	1.22888e+08	1.25812e+08	1.27408e+08	8.21945e+07	9.36192e+07	8.96655e+07	9.8946e+07	4.9837e+07	8.19694e+07	6.37482e+07	6.97545e+07	9.12955e+07	-0.494036	0.0201444	1.02201	C19H31N7O4	-	DOWN
3-Hydroxytetradecanedioic acid	1.75385e+07	2.73261e+07	1.79063e+07	5.23306e+07	4.71273e+07	3.64249e+07	9.61078e+06	8.42245e+06	6.97512e+06	1.07183e+07	6.41941e+06	7.79197e+06	-1.99205	0.00214921	1.01421	C14H26O5	-	DOWN
2-Deoxy-2,3-dehydro-n-acetyl-neuraminic acid	8.71416e+07	8.45517e+07	8.50274e+07	9.56904e+07	8.23564e+07	9.1146e+07	7.76432e+07	5.81129e+07	6.57873e+07	6.00786e+07	6.8802e+07	6.28767e+07	-0.419193	9.07262e-05	1.00295	C11H17NO8	-	DOWN
Traumatic Acid	1.43462e+07	1.48169e+07	1.58918e+07	6.70234e+07	3.47745e+07	2.09329e+07	1.3426e+06	1.02443e+06	1.05043e+06	1.08618e+06	1.59697e+06	1.09656e+06	-4.54305	0.00982654	1.00111	C12H20O4	ko01110//Biosynthesis of secondary metabolites;ko00592//alpha-Linolenic acid metabolism	DOWN

## Sheet: Table S6
Table S6. Pearson correlation analysis between DEGs and DEMs.
Gene	Metabolite	Pearson correlation coefficient	Pvalue
AAE7 (YALI1_C12941g)	Propionylcarnitine	0.965968	0.001718
YALI0F31999g (YALI1_F39620g)	Propionylcarnitine	0.955639	0.002908
FMDH (YALI1_E17326g)	Propionylcarnitine	-0.89582	0.015714
FRE2 (YALI1_B14544g)	Propionylcarnitine	0.868857	0.02467
sidI (YALI1_B07444g)	Propionylcarnitine	0.991293	0.000113
ANT1 (YALI1_E03623g)	Propionylcarnitine	0.964901	0.001826
mcsA (YALI1_E01019g)	Propionylcarnitine	0.963024	0.002026
PDH1 (YALI1_F03803g)	Propionylcarnitine	0.963125	0.002015
cnsO (YALI1_E24318g)	Propionylcarnitine	-0.92487	0.008254
Asp-Eoc51 (YALI1_D29626g)	Propionylcarnitine	0.933161	0.006552
ADK2 (YALI1_F33951g)	Propionylcarnitine	0.954259	0.003091
YAT1 (YALI1_F28064g)	Propionylcarnitine	0.953619	0.003177
SPAC1327.01c (YALI1_C21448g)	Propionylcarnitine	0.949592	0.003747
HMGCL (YALI1_B29483g)	Propionylcarnitine	0.965405	0.001775
CTT1 (YALI1_E40671g)	Propionylcarnitine	-0.87559	0.022254
oxct1 (YALI1_F34029g)	Propionylcarnitine	0.955005	0.002991
ACADSB (YALI1_D19252g)	Propionylcarnitine	0.957139	0.002716
UGA4 (YALI1_A20528g)	Propionylcarnitine	0.931804	0.006817
PAT1 (YALI1_E13899g)	Propionylcarnitine	0.957865	0.002626
fabG (YALI1_F37498g)	Propionylcarnitine	0.992066	9.42e-05
ACH1 (YALI1_E36437g)	Propionylcarnitine	0.950604	0.0036
SPBC460.04c (YALI1_A12437g)	Propionylcarnitine	0.899931	0.01452
ARMGADRAFT_1018437 (YALI1_D05244g)	Propionylcarnitine	-0.96539	0.001776
4CL1 (YALI1_B10231g)	Propionylcarnitine	0.862953	0.026886
YBR096W (YALI1_D00973g)	Propionylcarnitine	0.917482	0.009933
FDH1 (YALI1_E19036g)	Propionylcarnitine	0.865372	0.025967
cdc25 (YALI1_C08600g)	Propionylcarnitine	0.939874	0.005314
yrpB (YALI1_B13483g)	Propionylcarnitine	0.937423	0.005751
CNDP2 (YALI1_B12633g)	Propionylcarnitine	0.967672	0.001551
PRB1 (YALI1_A06099g)	Propionylcarnitine	-0.92588	0.008037
DDO (YALI1_E24618g)	Propionylcarnitine	0.937203	0.005791
SFC1 (YALI1_E41148g)	Propionylcarnitine	0.948008	0.003985
IVD (YALI1_E15555g)	Propionylcarnitine	0.971488	0.001208
SNT2 (YALI1_E35888g)	Propionylcarnitine	0.895785	0.015725
SPAC57A7.05 (YALI1_A14826g)	Propionylcarnitine	0.990168	0.000145
mmgB (YALI1_C12024g)	Propionylcarnitine	0.933675	0.006453
RNASEH1 (YALI1_F33973g)	Propionylcarnitine	-0.93255	0.006671
BAT2 (YALI1_F26574g)	Propionylcarnitine	0.945957	0.004302
4CL1 (YALI1_A15105g)	Propionylcarnitine	0.855684	0.029738
PNS1 (YALI1_D17666g)	Propionylcarnitine	-0.81777	0.046787
TPO1_2 (YALI1_A15624g)	Propionylcarnitine	0.890734	0.017256
UGA4 (YALI1_D00515g)	Propionylcarnitine	-0.89701	0.015365
mgtA (YALI1_E31154g)	Propionylcarnitine	-0.94185	0.004973
RIB7 (YALI1_D08339g)	Propionylcarnitine	0.97987	0.000604
Aldh6a1 (YALI1_C02550g)	Propionylcarnitine	0.95371	0.003164
SPAC3H8.02 (YALI1_E27600g)	Propionylcarnitine	0.966795	0.001636
UTR1 (YALI1_E09329g)	Propionylcarnitine	0.739466	0.042975
FCY2 (YALI1_D13916g)	Propionylcarnitine	0.929765	0.007226
PDR16 (YALI1_E32908g)	Propionylcarnitine	0.966051	0.001709
TPO3 (YALI1_A08206g)	Propionylcarnitine	0.945318	0.004403
POX2 (YALI1_B02283g)	Propionylcarnitine	0.893037	0.01655
CIMG_04084 (YALI1_E32603g)	Propionylcarnitine	-0.84157	0.035664
SPBC1271.10c (YALI1_E14535g)	Propionylcarnitine	0.922912	0.008685
FMP30 (YALI1_D18130g)	Propionylcarnitine	0.898739	0.014861
CG15093 (YALI1_D26438g)	Propionylcarnitine	0.947411	0.004076
abcA (YALI1_B24606g)	Propionylcarnitine	0.948384	0.003928
ILV1 (YALI1_F03883g)	Propionylcarnitine	0.928797	0.007424
CYP52A13 (YALI1_E17699g)	Propionylcarnitine	0.849347	0.032335
POX2 (YALI1_D03047g)	Propionylcarnitine	0.969095	0.001418
SPAC6G10.03c (YALI1_F02132g)	Propionylcarnitine	-0.86124	0.027546
PRY2 (YALI1_E07899g)	Propionylcarnitine	-0.87063	0.024022
Nsd2 (YALI1_D22083g)	Propionylcarnitine	0.967219	0.001594
mccA (YALI1_E15939g)	Propionylcarnitine	0.891508	0.017017
RSB1 (YALI1_B13041g)	Propionylcarnitine	0.965657	0.001749
LTE1 (YALI1_B19217g)	Propionylcarnitine	0.9362	0.005976
QDR2 (YALI1_B18236g)	Propionylcarnitine	0.930225	0.007133
AADAC (YALI1_E41206g)	Propionylcarnitine	0.881763	0.020143
CIR1 (YALI1_F05509g)	Propionylcarnitine	0.842406	0.035297
GGC1 (YALI1_E20923g)	Propionylcarnitine	0.914088	0.010754
FMDH (YALI1_C28513g)	Propionylcarnitine	0.939675	0.005349
Mccc2 (YALI1_C20198g)	Propionylcarnitine	0.952353	0.003351
PCD1 (YALI1_E15559g)	Propionylcarnitine	0.935899	0.006032
PHO84 (YALI1_E27625g)	Propionylcarnitine	0.92122	0.009065
hisP (YALI1_F33426g)	Propionylcarnitine	0.964248	0.001894
RSB1 (YALI1_A15132g)	Propionylcarnitine	0.930988	0.00698
arg-13 (YALI1_B26205g)	Propionylcarnitine	-0.90386	0.01342
moc3 (YALI1_E32776g)	Propionylcarnitine	0.907791	0.012362
etfA (YALI1_D08734g)	Propionylcarnitine	0.974144	0.000994
SIF2 (YALI1_C16572g)	Propionylcarnitine	0.965923	0.001722
LEU5 (YALI1_E16359g)	Propionylcarnitine	0.918985	0.009579
YIL067C (YALI1_F14805g)	Propionylcarnitine	0.910787	0.011583
KEL3 (YALI1_F20788g)	Propionylcarnitine	0.926626	0.007878
TPS2 (YALI1_F26399g)	Propionylcarnitine	0.916575	0.010149
fahA (YALI1_A11415g)	Propionylcarnitine	0.948793	0.003866
Nipsnap1 (YALI1_D17620g)	Propionylcarnitine	0.954934	0.003001
MME1 (YALI1_D33599g)	Propionylcarnitine	0.959013	0.002486
GCG1 (YALI1_E08782g)	Propionylcarnitine	0.933718	0.006444
SEF1 (YALI1_F25110g)	Propionylcarnitine	0.936753	0.005874
GUF1 (YALI1_F33572g)	Propionylcarnitine	0.87786	0.021466
CFL1 (YALI1_D06408g)	Propionylcarnitine	0.840724	0.036033
MRM1 (YALI1_F14374g)	Propionylcarnitine	0.956855	0.002752
SPBC29A3.11c (YALI1_D34446g)	Propionylcarnitine	0.940802	0.005153
SPBPB10D8.01 (YALI1_F35656g)	Propionylcarnitine	0.853152	0.030763
YPS3 (YALI1_F20943g)	Propionylcarnitine	0.918987	0.009579
CYP52A12 (YALI1_C08748g)	Propionylcarnitine	0.911921	0.011295
SPCC550.07 (YALI1_C15322g)	Propionylcarnitine	0.923408	0.008575
SPAC26F1.07 (YALI1_B02833g)	Propionylcarnitine	0.910549	0.011644
APD1 (YALI1_F24773g)	Propionylcarnitine	-0.92165	0.008968
MYCGRDRAFT_76805 (YALI1_D25289g)	Propionylcarnitine	0.944429	0.004546
ARG2 (YALI1_C21544g)	Propionylcarnitine	0.912171	0.011232
IZH2 (YALI1_F29301g)	Propionylcarnitine	0.927395	0.007716
gto2 (YALI1_B21356g)	Propionylcarnitine	0.946085	0.004282
YMR155W (YALI1_E20963g)	Propionylcarnitine	0.904885	0.01314
GAL7 (YALI1_F31463g)	Propionylcarnitine	0.910096	0.011761
vps55 (YALI1_F31405g)	Propionylcarnitine	0.922386	0.008802
SPCC417.10 (YALI1_D08125g)	Propionylcarnitine	0.952524	0.003327
mirC (YALI1_C18872g)	Propionylcarnitine	0.856394	0.029453
MRS2 (YALI1_A05459g)	Propionylcarnitine	0.940133	0.005269
SLM3 (YALI1_F09314g)	Propionylcarnitine	0.934451	0.006304
CFL1 (YALI1_B14268g)	Propionylcarnitine	0.978438	0.000692
cwf16 (YALI1_F32387g)	Propionylcarnitine	0.871741	0.023621
OLA1 (YALI1_F10296g)	Propionylcarnitine	0.877238	0.021681
cdc13 (YALI1_B23176g)	Propionylcarnitine	0.938193	0.005612
caf5 (YALI1_C21603g)	Propionylcarnitine	0.953448	0.0032
FRE7 (YALI1_B20009g)	Propionylcarnitine	0.9153	0.010457
SPAC6G9.14 (YALI1_C10293g)	Propionylcarnitine	0.966273	0.001687
ATL47 (YALI1_E15521g)	Propionylcarnitine	0.898378	0.014966
SPAC3H5.08c (YALI1_E13132g)	Propionylcarnitine	0.918975	0.009582
ACO1 (YALI1_F08146g)	Propionylcarnitine	0.889189	0.017738
SGS1 (YALI1_E04629g)	Propionylcarnitine	0.912418	0.01117
echs1 (YALI1_D11984g)	Propionylcarnitine	0.927527	0.007688
CYC2 (YALI1_B14044g)	Propionylcarnitine	0.907619	0.012407
pi038 (YALI1_F03452g)	Propionylcarnitine	-0.85294	0.030849
FDH1 (YALI1_C25581g)	Propionylcarnitine	0.936777	0.005869
YALI0E02684g (YALI1_E17811g)	Propionylcarnitine	0.927972	0.007595
SPAPB1E7.08c (YALI1_E03300g)	Propionylcarnitine	0.906199	0.012785
CRC1 (YALI1_F02403g)	Propionylcarnitine	0.948902	0.00385
CFL1 (YALI1_B24836g)	Propionylcarnitine	0.921783	0.008938
OPT2 (YALI1_C03415g)	Propionylcarnitine	0.878169	0.02136
fc-sdr (YALI1_C25703g)	Propionylcarnitine	0.909611	0.011886
HSA1 (YALI1_B20935g)	Propionylcarnitine	0.928774	0.007429
TEC1 (YALI1_D12050g)	Propionylcarnitine	-0.88102	0.020391
IPK1 (YALI1_D28273g)	Propionylcarnitine	-0.8881	0.018082
mirC (YALI1_F20378g)	Propionylcarnitine	0.876664	0.02188
MTF1 (YALI1_E08530g)	Propionylcarnitine	0.918383	0.00972
YPS3 (YALI1_B02931g)	Propionylcarnitine	0.919789	0.009393
GPR1 (YALI1_B13662g)	Propionylcarnitine	0.845367	0.034018
CFL1 (YALI1_A13019g)	Propionylcarnitine	0.846226	0.033652
PPM2 (YALI1_F25885g)	Propionylcarnitine	0.855685	0.029737
xanA (YALI1_E39335g)	Propionylcarnitine	0.915699	0.01036
OPT2 (YALI1_F08683g)	Propionylcarnitine	-0.91414	0.01074
NUS1 (YALI1_B18347g)	Propionylcarnitine	-0.89576	0.015731
PGS1 (YALI1_F26726g)	Propionylcarnitine	0.963963	0.001925
SPAC57A10.07 (YALI1_E04823g)	Propionylcarnitine	0.94114	0.005095
FRE4 (YALI1_E17162g)	Propionylcarnitine	0.90537	0.013009
MTD1 (YALI1_A05210g)	Propionylcarnitine	0.940579	0.005191
KRE6 (YALI1_F15641g)	Propionylcarnitine	0.898756	0.014857
YBR096W (YALI1_B15928g)	Propionylcarnitine	0.883252	0.019649
YJR015W (YALI1_C02248g)	Propionylcarnitine	0.893998	0.016259
RAM2 (YALI1_F03992g)	Propionylcarnitine	0.836539	0.037895
bioF (YALI1_A05795g)	Propionylcarnitine	0.950426	0.003625
vip1 (YALI1_B21088g)	Propionylcarnitine	-0.8651	0.026069
CAT2 (YALI1_E20766g)	Propionylcarnitine	0.89348	0.016416
REV3 (YALI1_C11862g)	Propionylcarnitine	-0.89213	0.016826
SPBC16A3.06 (YALI1_B13948g)	Propionylcarnitine	0.886464	0.018604
SPAC694.03 (YALI1_C29926g)	Propionylcarnitine	0.87447	0.022648
YIA6 (YALI1_B23939g)	Propionylcarnitine	0.932781	0.006626
cyp4 (YALI1_A20611g)	Propionylcarnitine	0.886363	0.018636
DUS1 (YALI1_E19682g)	Propionylcarnitine	0.941176	0.005089
mug191 (YALI1_C21626g)	Propionylcarnitine	0.930007	0.007177
cnsO (YALI1_B28017g)	Propionylcarnitine	0.902331	0.013843
PIR (YALI1_A20995g)	Propionylcarnitine	-0.84921	0.032393
SPAC20G8.02 (YALI1_E39414g)	Propionylcarnitine	-0.8381	0.037197
GPH1 (YALI1_B08156g)	Propionylcarnitine	0.895233	0.015889
HSL1 (YALI1_E40571g)	Propionylcarnitine	0.869675	0.02437
hxkA (YALI1_E07818g)	Propionylcarnitine	0.873608	0.022953
MSY1 (YALI1_E01694g)	Propionylcarnitine	0.882353	0.019947
RSM27 (YALI1_E24028g)	Propionylcarnitine	0.906255	0.01277
GAL10 (YALI1_E34408g)	Propionylcarnitine	0.899066	0.014767
SMPD1 (YALI1_E18326g)	Propionylcarnitine	0.824834	0.043338
mcfL (YALI1_C13261g)	Propionylcarnitine	0.907053	0.012557
cdc18 (YALI1_A22023g)	Propionylcarnitine	0.890351	0.017375
YDR541C (YALI1_E11181g)	Propionylcarnitine	0.85438	0.030264
CFL1 (YALI1_C00913g)	Propionylcarnitine	0.836286	0.038009
GAP2 (YALI1_A15073g)	Propionylcarnitine	0.819274	0.046041
YBR242W (YALI1_A19595g)	Propionylcarnitine	0.907648	0.0124
CTT1 (YALI1_B21594g)	Propionylcarnitine	0.888583	0.017929
DCW1 (YALI1_D05343g)	Propionylcarnitine	-0.83985	0.036419
sgmB (YALI1_E41251g)	Propionylcarnitine	-0.82898	0.041373
notP' (YALI1_F28915g)	Propionylcarnitine	0.853857	0.030476
POX3 (YALI1_F16856g)	Propionylcarnitine	0.9257	0.008076
hrk1 (YALI1_C09642g)	Propionylcarnitine	0.877974	0.021427
DBR1 (YALI1_A00601g)	Propionylcarnitine	0.84585	0.033812
SPAC11D3.09 (YALI1_D34395g)	Propionylcarnitine	0.871914	0.023558
YDR090C (YALI1_D14224g)	Propionylcarnitine	0.880261	0.020648
MYCTH_2316753 (YALI1_E05074g)	Propionylcarnitine	0.860735	0.027742
ppk23 (YALI1_F19697g)	Propionylcarnitine	0.850132	0.032008
MEP2 (YALI1_D24745g)	Propionylcarnitine	0.89171	0.016955
ZRT2 (YALI1_C14228g)	Propionylcarnitine	0.914107	0.01075
ucsM (YALI1_F12810g)	Propionylcarnitine	-0.88974	0.017566
mirC (YALI1_A19795g)	Propionylcarnitine	0.897348	0.015265
SPAC140.04 (YALI1_A16292g)	Propionylcarnitine	0.784907	0.044422
PHO2 (YALI1_C03842g)	Propionylcarnitine	0.814562	0.048393
PHO2 (YALI1_D12996g)	Propionylcarnitine	0.818819	0.046266
SAP7 (YALI1_D31624g)	Propionylcarnitine	-0.94631	0.004247
hsp18 (YALI1_C24755g)	Propionylcarnitine	0.895662	0.015762
TMA23 (YALI1_D25529g)	Propionylcarnitine	0.895835	0.01571
CON7 (YALI1_B14517g)	Propionylcarnitine	0.820813	0.045285
SPCC550.07 (YALI1_E39848g)	Propionylcarnitine	0.887005	0.01843
yfmJ (YALI1_C28664g)	Propionylcarnitine	0.827656	0.041994
ZNG1 (YALI1_A20558g)	Propionylcarnitine	-0.82186	0.044774
dak1 (YALI1_D08850g)	Propionylcarnitine	0.896691	0.015458
SAP8 (YALI1_C23881g)	Propionylcarnitine	0.909716	0.011859
SPBC1271.10c (YALI1_A02394g)	Propionylcarnitine	0.915325	0.010451
fmo1 (YALI1_A12688g)	Propionylcarnitine	0.895783	0.015726
araE (YALI1_D26666g)	Propionylcarnitine	0.850983	0.031655
LCL2 (YALI1_A16891g)	Propionylcarnitine	-0.86289	0.026911
XPR2 (YALI1_E02626g)	Propionylcarnitine	-0.85433	0.030285
Os05g0567100 (YALI1_A10072g)	Propionylcarnitine	0.851795	0.03132
URC4 (YALI1_C05734g)	Propionylcarnitine	0.898068	0.015056
RNY1 (YALI1_C15526g)	Propionylcarnitine	0.867013	0.025352
ADH1 (YALI1_A21477g)	Propionylcarnitine	0.813121	0.049122
mirC (YALI1_A14882g)	Propionylcarnitine	0.849393	0.032316
asm-1 (YALI1_E40915g)	Propionylcarnitine	0.87551	0.022282
AAE7 (YALI1_C12941g)	sn-Glycero-3-phosphocholine	0.967476	0.001569
YALI0F31999g (YALI1_F39620g)	sn-Glycero-3-phosphocholine	0.961804	0.002161
FMDH (YALI1_E17326g)	sn-Glycero-3-phosphocholine	-0.94405	0.004608
FRE2 (YALI1_B14544g)	sn-Glycero-3-phosphocholine	0.859374	0.028273
sidI (YALI1_B07444g)	sn-Glycero-3-phosphocholine	0.990229	0.000143
ANT1 (YALI1_E03623g)	sn-Glycero-3-phosphocholine	0.976197	0.000843
mcsA (YALI1_E01019g)	sn-Glycero-3-phosphocholine	0.967074	0.001608
PDH1 (YALI1_F03803g)	sn-Glycero-3-phosphocholine	0.965115	0.001804
cnsO (YALI1_E24318g)	sn-Glycero-3-phosphocholine	-0.93696	0.005836
Asp-Eoc51 (YALI1_D29626g)	sn-Glycero-3-phosphocholine	0.927193	0.007758
ADK2 (YALI1_F33951g)	sn-Glycero-3-phosphocholine	0.957214	0.002707
YAT1 (YALI1_F28064g)	sn-Glycero-3-phosphocholine	0.953725	0.003162
SPAC1327.01c (YALI1_C21448g)	sn-Glycero-3-phosphocholine	0.939952	0.0053
HMGCL (YALI1_B29483g)	sn-Glycero-3-phosphocholine	0.971268	0.001226
CTT1 (YALI1_E40671g)	sn-Glycero-3-phosphocholine	-0.89007	0.017463
oxct1 (YALI1_F34029g)	sn-Glycero-3-phosphocholine	0.970343	0.001306
UGA4 (YALI1_E08575g)	sn-Glycero-3-phosphocholine	-0.8263	0.042635
ACADSB (YALI1_D19252g)	sn-Glycero-3-phosphocholine	0.9709	0.001258
UGA4 (YALI1_A20528g)	sn-Glycero-3-phosphocholine	0.928438	0.007498
PAT1 (YALI1_E13899g)	sn-Glycero-3-phosphocholine	0.976476	0.000824
fabG (YALI1_F37498g)	sn-Glycero-3-phosphocholine	0.98963	0.000161
ACH1 (YALI1_E36437g)	sn-Glycero-3-phosphocholine	0.949694	0.003732
SPBC460.04c (YALI1_A12437g)	sn-Glycero-3-phosphocholine	0.906967	0.01258
ARMGADRAFT_1018437 (YALI1_D05244g)	sn-Glycero-3-phosphocholine	-0.9486	0.003895
4CL1 (YALI1_B10231g)	sn-Glycero-3-phosphocholine	0.871739	0.023621
GRP2 (YALI1_F32287g)	sn-Glycero-3-phosphocholine	-0.82784	0.041905
YBR096W (YALI1_D00973g)	sn-Glycero-3-phosphocholine	0.921064	0.0091
FDH1 (YALI1_E19036g)	sn-Glycero-3-phosphocholine	0.86652	0.025536
cdc25 (YALI1_C08600g)	sn-Glycero-3-phosphocholine	0.936038	0.006006
yrpB (YALI1_B13483g)	sn-Glycero-3-phosphocholine	0.927455	0.007703
CNDP2 (YALI1_B12633g)	sn-Glycero-3-phosphocholine	0.973747	0.001025
PRB1 (YALI1_A06099g)	sn-Glycero-3-phosphocholine	-0.95757	0.002662
DDO (YALI1_E24618g)	sn-Glycero-3-phosphocholine	0.936576	0.005906
SFC1 (YALI1_E41148g)	sn-Glycero-3-phosphocholine	0.953766	0.003157
IVD (YALI1_E15555g)	sn-Glycero-3-phosphocholine	0.982847	0.000439
SNT2 (YALI1_E35888g)	sn-Glycero-3-phosphocholine	0.915159	0.010492
SPAC57A7.05 (YALI1_A14826g)	sn-Glycero-3-phosphocholine	0.987457	0.000235
hyuC (YALI1_A03116g)	sn-Glycero-3-phosphocholine	-0.87151	0.023703
mmgB (YALI1_C12024g)	sn-Glycero-3-phosphocholine	0.954687	0.003033
RNASEH1 (YALI1_F33973g)	sn-Glycero-3-phosphocholine	-0.96761	0.001556
BAT2 (YALI1_F26574g)	sn-Glycero-3-phosphocholine	0.966927	0.001623
4CL1 (YALI1_A15105g)	sn-Glycero-3-phosphocholine	0.851705	0.031356
HSP31 (YALI1_F01078g)	sn-Glycero-3-phosphocholine	-0.8464	0.033576
TPO1_2 (YALI1_A15624g)	sn-Glycero-3-phosphocholine	0.922443	0.008789
UGA4 (YALI1_D00515g)	sn-Glycero-3-phosphocholine	-0.92591	0.00803
YJR096W (YALI1_A21000g)	sn-Glycero-3-phosphocholine	-0.81973	0.045816
mgtA (YALI1_E31154g)	sn-Glycero-3-phosphocholine	-0.96182	0.002159
RIB7 (YALI1_D08339g)	sn-Glycero-3-phosphocholine	0.97368	0.00103
Aldh6a1 (YALI1_C02550g)	sn-Glycero-3-phosphocholine	0.97167	0.001193
nit-2 (YALI1_D26006g)	sn-Glycero-3-phosphocholine	-0.84455	0.034368
SPAC3H8.02 (YALI1_E27600g)	sn-Glycero-3-phosphocholine	0.952099	0.003387
FCY2 (YALI1_D13916g)	sn-Glycero-3-phosphocholine	0.921449	0.009013
PDR16 (YALI1_E32908g)	sn-Glycero-3-phosphocholine	0.971018	0.001248
HGT1 (YALI1_F38220g)	sn-Glycero-3-phosphocholine	-0.86908	0.024588
TPO3 (YALI1_A08206g)	sn-Glycero-3-phosphocholine	0.951812	0.003427
POX2 (YALI1_B02283g)	sn-Glycero-3-phosphocholine	0.860486	0.027838
SPBC1271.10c (YALI1_E14535g)	sn-Glycero-3-phosphocholine	0.93386	0.006417
FMP30 (YALI1_D18130g)	sn-Glycero-3-phosphocholine	0.933618	0.006464
CG15093 (YALI1_D26438g)	sn-Glycero-3-phosphocholine	0.949343	0.003784
abcA (YALI1_B24606g)	sn-Glycero-3-phosphocholine	0.959392	0.00244
ILV1 (YALI1_F03883g)	sn-Glycero-3-phosphocholine	0.947049	0.004132
CYP52A13 (YALI1_E17699g)	sn-Glycero-3-phosphocholine	0.841811	0.035556
POX2 (YALI1_D03047g)	sn-Glycero-3-phosphocholine	0.976856	0.000797
SPAC6G10.03c (YALI1_F02132g)	sn-Glycero-3-phosphocholine	-0.83401	0.039041
PRY2 (YALI1_E07899g)	sn-Glycero-3-phosphocholine	-0.83353	0.039263
Nsd2 (YALI1_D22083g)	sn-Glycero-3-phosphocholine	0.958956	0.002492
mccA (YALI1_E15939g)	sn-Glycero-3-phosphocholine	0.916919	0.010067
RSB1 (YALI1_B13041g)	sn-Glycero-3-phosphocholine	0.968846	0.001441
LTE1 (YALI1_B19217g)	sn-Glycero-3-phosphocholine	0.952883	0.003278
QDR2 (YALI1_B18236g)	sn-Glycero-3-phosphocholine	0.910644	0.01162
AADAC (YALI1_E41206g)	sn-Glycero-3-phosphocholine	0.875226	0.022382
CIR1 (YALI1_F05509g)	sn-Glycero-3-phosphocholine	0.83974	0.036467
GGC1 (YALI1_E20923g)	sn-Glycero-3-phosphocholine	0.935966	0.006019
FMDH (YALI1_C28513g)	sn-Glycero-3-phosphocholine	0.951338	0.003494
Mccc2 (YALI1_C20198g)	sn-Glycero-3-phosphocholine	0.971254	0.001228
PCD1 (YALI1_E15559g)	sn-Glycero-3-phosphocholine	0.956893	0.002747
PHO84 (YALI1_E27625g)	sn-Glycero-3-phosphocholine	0.928518	0.007482
hisP (YALI1_F33426g)	sn-Glycero-3-phosphocholine	0.96566	0.001749
RSB1 (YALI1_A15132g)	sn-Glycero-3-phosphocholine	0.92533	0.008155
arg-13 (YALI1_B26205g)	sn-Glycero-3-phosphocholine	-0.85686	0.029269
moc3 (YALI1_E32776g)	sn-Glycero-3-phosphocholine	0.942729	0.004826
etfA (YALI1_D08734g)	sn-Glycero-3-phosphocholine	0.953623	0.003176
SIF2 (YALI1_C16572g)	sn-Glycero-3-phosphocholine	0.966237	0.001691
LEU5 (YALI1_E16359g)	sn-Glycero-3-phosphocholine	0.934494	0.006296
YIL067C (YALI1_F14805g)	sn-Glycero-3-phosphocholine	0.93963	0.005357
KEL3 (YALI1_F20788g)	sn-Glycero-3-phosphocholine	0.947884	0.004003
TPS2 (YALI1_F26399g)	sn-Glycero-3-phosphocholine	0.930175	0.007143
fahA (YALI1_A11415g)	sn-Glycero-3-phosphocholine	0.96486	0.00183
Nipsnap1 (YALI1_D17620g)	sn-Glycero-3-phosphocholine	0.957361	0.002688
MME1 (YALI1_D33599g)	sn-Glycero-3-phosphocholine	0.977534	0.000751
GCG1 (YALI1_E08782g)	sn-Glycero-3-phosphocholine	0.905586	0.01295
SEF1 (YALI1_F25110g)	sn-Glycero-3-phosphocholine	0.950763	0.003577
GUF1 (YALI1_F33572g)	sn-Glycero-3-phosphocholine	0.874275	0.022716
CFL1 (YALI1_D06408g)	sn-Glycero-3-phosphocholine	0.833027	0.039492
MRM1 (YALI1_F14374g)	sn-Glycero-3-phosphocholine	0.970335	0.001307
SPBC29A3.11c (YALI1_D34446g)	sn-Glycero-3-phosphocholine	0.925043	0.008217
SPBPB10D8.01 (YALI1_F35656g)	sn-Glycero-3-phosphocholine	0.878884	0.021115
YPS3 (YALI1_F20943g)	sn-Glycero-3-phosphocholine	0.929304	0.00732
CYP52A12 (YALI1_C08748g)	sn-Glycero-3-phosphocholine	0.919392	0.009485
SPCC550.07 (YALI1_C15322g)	sn-Glycero-3-phosphocholine	0.928552	0.007475
SPAC26F1.07 (YALI1_B02833g)	sn-Glycero-3-phosphocholine	0.920306	0.009274
APD1 (YALI1_F24773g)	sn-Glycero-3-phosphocholine	-0.959	0.002487
MYCGRDRAFT_76805 (YALI1_D25289g)	sn-Glycero-3-phosphocholine	0.953965	0.00313
ARG2 (YALI1_C21544g)	sn-Glycero-3-phosphocholine	0.916874	0.010078
IZH2 (YALI1_F29301g)	sn-Glycero-3-phosphocholine	0.940076	0.005279
gto2 (YALI1_B21356g)	sn-Glycero-3-phosphocholine	0.965962	0.001718
YMR155W (YALI1_E20963g)	sn-Glycero-3-phosphocholine	0.89124	0.0171
GAL7 (YALI1_F31463g)	sn-Glycero-3-phosphocholine	0.91393	0.010793
vps55 (YALI1_F31405g)	sn-Glycero-3-phosphocholine	0.923879	0.008471
ALT1 (YALI1_A12756g)	sn-Glycero-3-phosphocholine	0.83985	0.036418
asm-2 (YALI1_F03494g)	sn-Glycero-3-phosphocholine	-0.85387	0.03047
SPCC417.10 (YALI1_D08125g)	sn-Glycero-3-phosphocholine	0.973613	0.001035
mirC (YALI1_C18872g)	sn-Glycero-3-phosphocholine	0.88998	0.017491
MRS2 (YALI1_A05459g)	sn-Glycero-3-phosphocholine	0.966687	0.001646
SLM3 (YALI1_F09314g)	sn-Glycero-3-phosphocholine	0.934538	0.006288
CFL1 (YALI1_B14268g)	sn-Glycero-3-phosphocholine	0.980868	0.000546
cwf16 (YALI1_F32387g)	sn-Glycero-3-phosphocholine	0.908437	0.012192
OLA1 (YALI1_F10296g)	sn-Glycero-3-phosphocholine	0.9039	0.013409
cdc13 (YALI1_B23176g)	sn-Glycero-3-phosphocholine	0.93863	0.005534
caf5 (YALI1_C21603g)	sn-Glycero-3-phosphocholine	0.967535	0.001564
FRE7 (YALI1_B20009g)	sn-Glycero-3-phosphocholine	0.91628	0.01022
SPAC6G9.14 (YALI1_C10293g)	sn-Glycero-3-phosphocholine	0.945378	0.004394
ATL47 (YALI1_E15521g)	sn-Glycero-3-phosphocholine	0.876337	0.021993
SPAC3H5.08c (YALI1_E13132g)	sn-Glycero-3-phosphocholine	0.916608	0.010141
ACO1 (YALI1_F08146g)	sn-Glycero-3-phosphocholine	0.891082	0.017149
SGS1 (YALI1_E04629g)	sn-Glycero-3-phosphocholine	0.916968	0.010055
echs1 (YALI1_D11984g)	sn-Glycero-3-phosphocholine	0.963133	0.002014
CYC2 (YALI1_B14044g)	sn-Glycero-3-phosphocholine	0.931389	0.0069
pi038 (YALI1_F03452g)	sn-Glycero-3-phosphocholine	-0.88268	0.019837
FDH1 (YALI1_C25581g)	sn-Glycero-3-phosphocholine	0.953601	0.003179
YALI0E02684g (YALI1_E17811g)	sn-Glycero-3-phosphocholine	0.948148	0.003963
SPAPB1E7.08c (YALI1_E03300g)	sn-Glycero-3-phosphocholine	0.931934	0.006792
CRC1 (YALI1_F02403g)	sn-Glycero-3-phosphocholine	0.959689	0.002405
CFL1 (YALI1_B24836g)	sn-Glycero-3-phosphocholine	0.917431	0.009945
OPT2 (YALI1_C03415g)	sn-Glycero-3-phosphocholine	0.914185	0.01073
fc-sdr (YALI1_C25703g)	sn-Glycero-3-phosphocholine	0.91471	0.010601
HSA1 (YALI1_B20935g)	sn-Glycero-3-phosphocholine	0.927456	0.007703
TEC1 (YALI1_D12050g)	sn-Glycero-3-phosphocholine	-0.9073	0.012493
IPK1 (YALI1_D28273g)	sn-Glycero-3-phosphocholine	-0.93944	0.00539
mirC (YALI1_F20378g)	sn-Glycero-3-phosphocholine	0.870593	0.024036
MTF1 (YALI1_E08530g)	sn-Glycero-3-phosphocholine	0.935861	0.006039
YPS3 (YALI1_B02931g)	sn-Glycero-3-phosphocholine	0.951585	0.003459
GPR1 (YALI1_B13662g)	sn-Glycero-3-phosphocholine	0.850186	0.031985
PPM2 (YALI1_F25885g)	sn-Glycero-3-phosphocholine	0.861008	0.027635
xanA (YALI1_E39335g)	sn-Glycero-3-phosphocholine	0.943994	0.004617
OPT2 (YALI1_F08683g)	sn-Glycero-3-phosphocholine	-0.91996	0.009353
NUS1 (YALI1_B18347g)	sn-Glycero-3-phosphocholine	-0.87879	0.021146
PGS1 (YALI1_F26726g)	sn-Glycero-3-phosphocholine	0.969393	0.001391
SPAC57A10.07 (YALI1_E04823g)	sn-Glycero-3-phosphocholine	0.966832	0.001632
FRE4 (YALI1_E17162g)	sn-Glycero-3-phosphocholine	0.929336	0.007314
MTD1 (YALI1_A05210g)	sn-Glycero-3-phosphocholine	0.932002	0.006778
KRE6 (YALI1_F15641g)	sn-Glycero-3-phosphocholine	0.88363	0.019525
YBR096W (YALI1_B15928g)	sn-Glycero-3-phosphocholine	0.86295	0.026887
YJR015W (YALI1_C02248g)	sn-Glycero-3-phosphocholine	0.890545	0.017315
RAM2 (YALI1_F03992g)	sn-Glycero-3-phosphocholine	0.856595	0.029373
bioF (YALI1_A05795g)	sn-Glycero-3-phosphocholine	0.974737	0.000949
vip1 (YALI1_B21088g)	sn-Glycero-3-phosphocholine	-0.92098	0.00912
CAT2 (YALI1_E20766g)	sn-Glycero-3-phosphocholine	0.912635	0.011116
REV3 (YALI1_C11862g)	sn-Glycero-3-phosphocholine	-0.94245	0.004873
SPBC16A3.06 (YALI1_B13948g)	sn-Glycero-3-phosphocholine	0.914819	0.010575
SPAC694.03 (YALI1_C29926g)	sn-Glycero-3-phosphocholine	0.850943	0.031671
YIA6 (YALI1_B23939g)	sn-Glycero-3-phosphocholine	0.943715	0.004663
cyp4 (YALI1_A20611g)	sn-Glycero-3-phosphocholine	0.944604	0.004518
DUS1 (YALI1_E19682g)	sn-Glycero-3-phosphocholine	0.962834	0.002046
mug191 (YALI1_C21626g)	sn-Glycero-3-phosphocholine	0.934371	0.006319
cnsO (YALI1_B28017g)	sn-Glycero-3-phosphocholine	0.908628	0.012142
PIR (YALI1_A20995g)	sn-Glycero-3-phosphocholine	-0.89303	0.016551
SPAC20G8.02 (YALI1_E39414g)	sn-Glycero-3-phosphocholine	-0.86988	0.024296
GPH1 (YALI1_B08156g)	sn-Glycero-3-phosphocholine	0.926736	0.007855
HSL1 (YALI1_E40571g)	sn-Glycero-3-phosphocholine	0.87576	0.022194
hxkA (YALI1_E07818g)	sn-Glycero-3-phosphocholine	0.880594	0.020536
MSY1 (YALI1_E01694g)	sn-Glycero-3-phosphocholine	0.892362	0.016755
RSM27 (YALI1_E24028g)	sn-Glycero-3-phosphocholine	0.911483	0.011406
GAL10 (YALI1_E34408g)	sn-Glycero-3-phosphocholine	0.936261	0.005964
SMPD1 (YALI1_E18326g)	sn-Glycero-3-phosphocholine	0.843612	0.034773
mcfL (YALI1_C13261g)	sn-Glycero-3-phosphocholine	0.940299	0.00524
cdc18 (YALI1_A22023g)	sn-Glycero-3-phosphocholine	0.902166	0.013889
YDR541C (YALI1_E11181g)	sn-Glycero-3-phosphocholine	0.836977	0.037698
CFL1 (YALI1_C00913g)	sn-Glycero-3-phosphocholine	0.84249	0.03526
GAP2 (YALI1_A15073g)	sn-Glycero-3-phosphocholine	0.813177	0.049094
YBR242W (YALI1_A19595g)	sn-Glycero-3-phosphocholine	0.89593	0.015682
CTT1 (YALI1_B21594g)	sn-Glycero-3-phosphocholine	0.908275	0.012234
DCW1 (YALI1_D05343g)	sn-Glycero-3-phosphocholine	-0.87655	0.021919
sgmB (YALI1_E41251g)	sn-Glycero-3-phosphocholine	-0.84261	0.035207
notP' (YALI1_F28915g)	sn-Glycero-3-phosphocholine	0.872029	0.023517
POX3 (YALI1_F16856g)	sn-Glycero-3-phosphocholine	0.902583	0.013773
hrk1 (YALI1_C09642g)	sn-Glycero-3-phosphocholine	0.895447	0.015825
CDC5 (YALI1_F37658g)	sn-Glycero-3-phosphocholine	-0.86296	0.026885
DBR1 (YALI1_A00601g)	sn-Glycero-3-phosphocholine	0.86009	0.027993
SPAC11D3.09 (YALI1_D34395g)	sn-Glycero-3-phosphocholine	0.898146	0.015033
YDR090C (YALI1_D14224g)	sn-Glycero-3-phosphocholine	0.902518	0.013791
MYCTH_2316753 (YALI1_E05074g)	sn-Glycero-3-phosphocholine	0.864411	0.02633
ppk23 (YALI1_F19697g)	sn-Glycero-3-phosphocholine	0.878792	0.021147
MEP2 (YALI1_D24745g)	sn-Glycero-3-phosphocholine	0.871266	0.023792
ZRT2 (YALI1_C14228g)	sn-Glycero-3-phosphocholine	0.896647	0.015471
SPAC3H8.02 (YALI1_F27716g)	sn-Glycero-3-phosphocholine	-0.82006	0.045656
ucsM (YALI1_F12810g)	sn-Glycero-3-phosphocholine	-0.91926	0.009515
mirC (YALI1_A19795g)	sn-Glycero-3-phosphocholine	0.899894	0.01453
PHO2 (YALI1_C03842g)	sn-Glycero-3-phosphocholine	0.829809	0.040983
PHO2 (YALI1_D12996g)	sn-Glycero-3-phosphocholine	0.829241	0.041248
SAP7 (YALI1_D31624g)	sn-Glycero-3-phosphocholine	-0.97124	0.001229
hsp18 (YALI1_C24755g)	sn-Glycero-3-phosphocholine	0.927378	0.007719
TMA23 (YALI1_D25529g)	sn-Glycero-3-phosphocholine	0.859707	0.028143
XBP1 (YALI1_E08937g)	sn-Glycero-3-phosphocholine	-0.85879	0.028501
IME4 (YALI1_C12170g)	sn-Glycero-3-phosphocholine	0.831917	0.040004
REX4 (YALI1_F22073g)	sn-Glycero-3-phosphocholine	-0.8221	0.044656
CON7 (YALI1_B14517g)	sn-Glycero-3-phosphocholine	0.846113	0.0337
SPCC550.07 (YALI1_E39848g)	sn-Glycero-3-phosphocholine	0.924507	0.008334
yfmJ (YALI1_C28664g)	sn-Glycero-3-phosphocholine	0.884438	0.01926
ZNG1 (YALI1_A20558g)	sn-Glycero-3-phosphocholine	-0.82646	0.042563
dak1 (YALI1_D08850g)	sn-Glycero-3-phosphocholine	0.943271	0.004736
SAP8 (YALI1_C23881g)	sn-Glycero-3-phosphocholine	0.958274	0.002575
SPBC1271.10c (YALI1_A02394g)	sn-Glycero-3-phosphocholine	0.932018	0.006775
fmo1 (YALI1_A12688g)	sn-Glycero-3-phosphocholine	0.919562	0.009445
araE (YALI1_D26666g)	sn-Glycero-3-phosphocholine	0.829487	0.041133
MBF1 (YALI1_D00094g)	sn-Glycero-3-phosphocholine	-0.82713	0.042242
LCL2 (YALI1_A16891g)	sn-Glycero-3-phosphocholine	-0.82867	0.041514
hmgX (YALI1_B09310g)	sn-Glycero-3-phosphocholine	0.871591	0.023675
XPR2 (YALI1_E02626g)	sn-Glycero-3-phosphocholine	-0.86833	0.024864
Os05g0567100 (YALI1_A10072g)	sn-Glycero-3-phosphocholine	0.857737	0.028918
URC4 (YALI1_C05734g)	sn-Glycero-3-phosphocholine	0.886493	0.018595
RNY1 (YALI1_C15526g)	sn-Glycero-3-phosphocholine	0.848445	0.032713
ADH1 (YALI1_A21477g)	sn-Glycero-3-phosphocholine	0.825926	0.042815
mirC (YALI1_A14882g)	sn-Glycero-3-phosphocholine	0.875807	0.022178
asm-1 (YALI1_E40915g)	sn-Glycero-3-phosphocholine	0.879639	0.020858
AAE7 (YALI1_C12941g)	Dodecanedioic acid	-0.96175	0.002167
YALI0F31999g (YALI1_F39620g)	Dodecanedioic acid	-0.96066	0.002291
FMDH (YALI1_E17326g)	Dodecanedioic acid	0.947202	0.004108
FRE2 (YALI1_B14544g)	Dodecanedioic acid	-0.81946	0.045951
sidI (YALI1_B07444g)	Dodecanedioic acid	-0.97532	0.000906
ANT1 (YALI1_E03623g)	Dodecanedioic acid	-0.97673	0.000806
mcsA (YALI1_E01019g)	Dodecanedioic acid	-0.9491	0.00382
PDH1 (YALI1_F03803g)	Dodecanedioic acid	-0.94568	0.004346
cnsO (YALI1_E24318g)	Dodecanedioic acid	0.945269	0.004411
Asp-Eoc51 (YALI1_D29626g)	Dodecanedioic acid	-0.91372	0.010846
ADK2 (YALI1_F33951g)	Dodecanedioic acid	-0.94855	0.003903
YAT1 (YALI1_F28064g)	Dodecanedioic acid	-0.9469	0.004155
SPAC1327.01c (YALI1_C21448g)	Dodecanedioic acid	-0.91446	0.010663
HMGCL (YALI1_B29483g)	Dodecanedioic acid	-0.94793	0.003997
CTT1 (YALI1_E40671g)	Dodecanedioic acid	0.904103	0.013353
oxct1 (YALI1_F34029g)	Dodecanedioic acid	-0.95054	0.003608
ACADSB (YALI1_D19252g)	Dodecanedioic acid	-0.95514	0.002973
UGA4 (YALI1_A20528g)	Dodecanedioic acid	-0.92091	0.009136
PAT1 (YALI1_E13899g)	Dodecanedioic acid	-0.96396	0.001924
fabG (YALI1_F37498g)	Dodecanedioic acid	-0.98757	0.000231
ACH1 (YALI1_E36437g)	Dodecanedioic acid	-0.96323	0.002003
SPBC460.04c (YALI1_A12437g)	Dodecanedioic acid	-0.95518	0.002968
araE (YALI1_F24031g)	Dodecanedioic acid	0.8212	0.045096
ARMGADRAFT_1018437 (YALI1_D05244g)	Dodecanedioic acid	0.955059	0.002984
4CL1 (YALI1_B10231g)	Dodecanedioic acid	-0.93103	0.006971
YBR096W (YALI1_D00973g)	Dodecanedioic acid	-0.899	0.014785
FDH1 (YALI1_E19036g)	Dodecanedioic acid	-0.84387	0.034662
cdc25 (YALI1_C08600g)	Dodecanedioic acid	-0.91587	0.010319
yrpB (YALI1_B13483g)	Dodecanedioic acid	-0.9433	0.004731
CNDP2 (YALI1_B12633g)	Dodecanedioic acid	-0.9837	0.000396
PRB1 (YALI1_A06099g)	Dodecanedioic acid	0.961379	0.002209
DDO (YALI1_E24618g)	Dodecanedioic acid	-0.96496	0.00182
SFC1 (YALI1_E41148g)	Dodecanedioic acid	-0.93834	0.005586
IVD (YALI1_E15555g)	Dodecanedioic acid	-0.94976	0.003723
[truncated: 29,887 more rows]
